# Supplementary material for: MiR-494 induces metabolic changes through G6pc targeting and modulates sorafenib response in hepatocellular carcinoma
Source: J Exp Clin Cancer Res. 2023 Jun 10;42:145. doi: 10.1186/s13046-023-02718-w (PMC10257313; doi:10.1186/s13046-023-02718-w)
Supplement: Supplementary file 3 — Additional file 3. Bioinformatics analysis. [file 13046_2023_2718_MOESM3_ESM.xlsx]

## Sheet: GO_BP
Enrichment FDR	nGenes	Pathway Genes	Fold Enrichment	Pathway	URL	Genes
1.13139e-17	42	1159	5.8175	Organic acid metabolic process	http://amigo.geneontology.org/amigo/term/GO:0006082	PDK4 SLC25A13 ACSM3 IGF1 OTC ST6GAL1 ACACB BCKDHB VNN3 FMO2 CREM LONP2 SULT2A1 APOA5 GHR KYNU CTH KMO ACADM INSIG2 G6PC1 ANGPTL3 ECHDC3 GRHPR HADH GLYAT GNE CBS FABP1 PPM1K LIPC AVPR1A CYB5A PAH AGXT ZADH2 ABAT DPYD IDO2 BCO2 TAT TDO2
4.67763e-16	39	1102	5.68137	Carboxylic acid metabolic process	http://amigo.geneontology.org/amigo/term/GO:0019752	PDK4 SLC25A13 ACSM3 IGF1 OTC ST6GAL1 ACACB BCKDHB VNN3 CREM LONP2 SULT2A1 APOA5 KYNU CTH KMO ACADM INSIG2 ANGPTL3 ECHDC3 GRHPR HADH GLYAT GNE CBS FABP1 PPM1K LIPC AVPR1A CYB5A PAH AGXT ZADH2 ABAT DPYD IDO2 BCO2 TAT TDO2
8.63302e-16	39	1135	5.51619	Oxoacid metabolic process	http://amigo.geneontology.org/amigo/term/GO:0043436	PDK4 SLC25A13 ACSM3 IGF1 OTC ST6GAL1 ACACB BCKDHB VNN3 CREM LONP2 SULT2A1 APOA5 KYNU CTH KMO ACADM INSIG2 ANGPTL3 ECHDC3 GRHPR HADH GLYAT GNE CBS FABP1 PPM1K LIPC AVPR1A CYB5A PAH AGXT ZADH2 ABAT DPYD IDO2 BCO2 TAT TDO2
9.67009e-11	18	274	10.5461	Organic acid catabolic process	http://amigo.geneontology.org/amigo/term/GO:0016054	OTC ACACB BCKDHB LONP2 SULT2A1 KYNU CTH KMO ACADM HADH CBS FABP1 PAH AGXT ABAT IDO2 TAT TDO2
4.3254e-10	25	675	5.94575	Monocarboxylic acid metabolic process	http://amigo.geneontology.org/amigo/term/GO:0032787	PDK4 ACSM3 IGF1 ACACB VNN3 CREM LONP2 SULT2A1 APOA5 KYNU KMO ACADM INSIG2 ANGPTL3 ECHDC3 GRHPR HADH GLYAT FABP1 LIPC AVPR1A AGXT ZADH2 ABAT BCO2
4.3254e-10	21	453	7.44203	Small molecule catabolic process	http://amigo.geneontology.org/amigo/term/GO:0044282	OTC ACACB BCKDHB LONP2 SULT2A1 ALDH2 KYNU CTH KMO ACADM HADH CBS FABP1 PAH AGXT ABAT DPYD IDO2 TAT TDO2 BDH1
4.3254e-10	17	266	10.2598	Carboxylic acid catabolic process	http://amigo.geneontology.org/amigo/term/GO:0046395	OTC ACACB BCKDHB LONP2 SULT2A1 KYNU KMO ACADM HADH CBS FABP1 PAH AGXT ABAT IDO2 TAT TDO2
7.28827e-09	35	1555	3.61333	Lipid metabolic process	http://amigo.geneontology.org/amigo/term/GO:0006629	PDK4 ACSM3 ST3GAL6 ACACB CREM LONP2 SULT2A1 SC5D APOA5 ACADM SOCS2 LRAT INSIG2 PNPLA7 G6PC1 ANGPTL3 ECHDC3 TTPA SORL1 HADH SIRT3 SRD5A1 PIK3R1 TTC39B FAM126B FABP1 LIPC AVPR1A ABHD15 ZADH2 TSKU AGMO BCO2 LCAT ANG
1.2479e-08	30	1178	4.08833	Cellular lipid metabolic process	http://amigo.geneontology.org/amigo/term/GO:0044255	PDK4 ACSM3 ST3GAL6 ACACB CREM LONP2 APOA5 ACADM SOCS2 LRAT INSIG2 PNPLA7 G6PC1 ANGPTL3 ECHDC3 SORL1 HADH SIRT3 SRD5A1 PIK3R1 FAM126B FABP1 LIPC AVPR1A ABHD15 ZADH2 AGMO BCO2 LCAT ANG
8.77757e-08	16	333	7.7134	Organic acid biosynthetic process	http://amigo.geneontology.org/amigo/term/GO:0016053	PDK4 ACSM3 OTC ACACB APOA5 KYNU CTH KMO INSIG2 CBS LIPC AVPR1A PAH AGXT ABAT DPYD
8.77757e-08	21	623	5.4113	Small molecule biosynthetic process	http://amigo.geneontology.org/amigo/term/GO:0044283	PDK4 SLC25A13 ACSM3 OTC ACACB SC5D APOA5 KYNU CTH KMO ACADM INSIG2 G6PC1 CBS LIPC AVPR1A PAH AGXT ABAT DPYD BDH1
8.77757e-08	16	331	7.76001	Carboxylic acid biosynthetic process	http://amigo.geneontology.org/amigo/term/GO:0046394	PDK4 ACSM3 OTC ACACB APOA5 KYNU CTH KMO INSIG2 CBS LIPC AVPR1A PAH AGXT ABAT DPYD
1.35579e-07	11	129	13.689	Cellular amino acid catabolic process	http://amigo.geneontology.org/amigo/term/GO:0009063	OTC BCKDHB KYNU KMO CBS PAH AGXT ABAT IDO2 TAT TDO2
3.18847e-07	6	19	50.6953	Aromatic amino acid family catabolic process	http://amigo.geneontology.org/amigo/term/GO:0009074	KYNU KMO PAH IDO2 TAT TDO2
5.85795e-07	25	998	4.02142	Response to hormone	http://amigo.geneontology.org/amigo/term/GO:0009725	PDK4 OTC TGFBR3 CXCL12 GHR BCHE TCF21 KLF9 DUSP1 SOCS2 ACVR1C INSIG2 G6PC1 ANGPTL3 ECHDC3 SORL1 HADH SRD5A1 PIK3R1 CLDN1 AVPR1A AR AGXT TAT ANG
9.09782e-07	16	400	6.42141	Cellular amino acid metabolic process	http://amigo.geneontology.org/amigo/term/GO:0006520	SLC25A13 OTC BCKDHB KYNU CTH KMO GLYAT CBS PPM1K PAH AGXT ABAT DPYD IDO2 TAT TDO2
3.01897e-06	9	102	14.1649	Alpha-amino acid catabolic process	http://amigo.geneontology.org/amigo/term/GO:1901606	OTC KYNU KMO CBS PAH AGXT IDO2 TAT TDO2
3.02427e-06	12	223	8.63867	Alpha-amino acid metabolic process	http://amigo.geneontology.org/amigo/term/GO:1901605	SLC25A13 OTC KYNU CTH KMO GLYAT CBS PAH AGXT IDO2 TAT TDO2
6.19983e-06	13	290	7.19641	Cellular ketone metabolic process	http://amigo.geneontology.org/amigo/term/GO:0042180	PDK4 ACACB LONP2 APOA5 KYNU KMO INSIG2 SRD5A1 FABP1 PPM1K AVPR1A IDO2 TDO2
7.68765e-06	18	607	4.76052	Organic hydroxy compound metabolic process	http://amigo.geneontology.org/amigo/term/GO:1901615	IGF1 SULT2A1 SC5D APOA5 ALDH2 SLC16A10 LRAT INSIG2 ANGPTL3 TTPA SRD5A1 TTC39B HAND2 LIPC PAH TSKU ABAT LCAT
7.70973e-06	15	414	5.81649	Fatty acid metabolic process	http://amigo.geneontology.org/amigo/term/GO:0006631	PDK4 ACSM3 ACACB CREM LONP2 APOA5 ACADM INSIG2 ANGPTL3 ECHDC3 HADH FABP1 LIPC AVPR1A ZADH2
7.70973e-06	6	33	29.1882	Aromatic amino acid family metabolic process	http://amigo.geneontology.org/amigo/term/GO:0009072	KYNU KMO PAH IDO2 TAT TDO2
1.19488e-05	17	561	4.8647	Response to extracellular stimulus	http://amigo.geneontology.org/amigo/term/GO:0009991	PDK4 OTC ACACB BCKDHB GHR BCHE KYNU ACADM LRAT ACVR1C G6PC1 TTPA SORL1 SRD5A1 SLC25A25 CBS AVPR1A
1.30717e-05	8	90	14.2698	Cholesterol homeostasis	http://amigo.geneontology.org/amigo/term/GO:0042632	ACSM3 APOA5 G6PC1 ANGPTL3 TTC39B LIPC TSKU LCAT
1.36866e-05	8	91	14.113	Sterol homeostasis	http://amigo.geneontology.org/amigo/term/GO:0055092	ACSM3 APOA5 G6PC1 ANGPTL3 TTC39B LIPC TSKU LCAT
1.43569e-05	24	1121	3.43697	Organophosphate metabolic process	http://amigo.geneontology.org/amigo/term/GO:0019637	PDK4 SLC25A13 ACSM3 IGF1 ACACB SULT2A1 NMRK1 APOA5 KYNU KMO SOCS2 SLC25A16 PNPLA7 G6PC1 ANGPTL3 PIK3R1 GLYAT NADK2 FAM126B LIPC DPYD IDO2 LCAT TDO2
3.06508e-05	31	1832	2.71648	Response to oxygen-containing compound	http://amigo.geneontology.org/amigo/term/GO:1901700	PDK4 IGF1 HGF OTC TGFBR3 CXCL12 GHR BCHE KYNU KMO KLF9 DUSP1 CD274 SOCS2 LRAT ACVR1C INSIG2 G6PC1 ECHDC3 SORL1 HADH PDGFC SRD5A1 PIK3R1 CLDN1 FABP1 AVPR1A AR AGXT GRAMD1C ABAT
3.43815e-05	9	143	10.1036	Amino acid transport	http://amigo.geneontology.org/amigo/term/GO:0006865	SLC7A2 SLC25A13 SLC6A12 SLC16A10 KMO SLC25A47 SFXN2 AVPR1A ABAT
3.9603e-05	9	146	9.89601	Cholesterol metabolic process	http://amigo.geneontology.org/amigo/term/GO:0008203	SULT2A1 SC5D APOA5 INSIG2 ANGPTL3 TTC39B LIPC TSKU LCAT
4.68658e-05	5	25	32.107	Indole-containing compound metabolic process	http://amigo.geneontology.org/amigo/term/GO:0042430	KYNU KMO SRD5A1 IDO2 TDO2
4.81801e-05	8	110	11.6753	Cellular biogenic amine metabolic process	http://amigo.geneontology.org/amigo/term/GO:0006576	KYNU KMO DMGDH HAND2 PAH ABAT IDO2 TDO2
5.42992e-05	11	251	7.03541	Cellular lipid catabolic process	http://amigo.geneontology.org/amigo/term/GO:0044242	ACACB LONP2 APOA5 ACADM PNPLA7 ANGPTL3 SORL1 HADH FABP1 LIPC BCO2
5.91438e-05	9	156	9.26165	Response to glucocorticoid	http://amigo.geneontology.org/amigo/term/GO:0051384	GHR BCHE KLF9 DUSP1 SRD5A1 CLDN1 AVPR1A AGXT TAT
5.91438e-05	9	156	9.26165	Secondary alcohol metabolic process	http://amigo.geneontology.org/amigo/term/GO:1902652	SULT2A1 SC5D APOA5 INSIG2 ANGPTL3 TTC39B LIPC TSKU LCAT
6.05448e-05	4	12	53.5117	Tryptophan catabolic process	http://amigo.geneontology.org/amigo/term/GO:0006569	KYNU KMO IDO2 TDO2
6.05448e-05	7	80	14.0468	Cellular amino acid biosynthetic process	http://amigo.geneontology.org/amigo/term/GO:0008652	OTC CTH CBS PAH AGXT ABAT DPYD
6.05448e-05	4	12	53.5117	Indole-containing compound catabolic process	http://amigo.geneontology.org/amigo/term/GO:0042436	KYNU KMO IDO2 TDO2
6.05448e-05	4	12	53.5117	Indolalkylamine catabolic process	http://amigo.geneontology.org/amigo/term/GO:0046218	KYNU KMO IDO2 TDO2
6.33952e-05	13	378	5.52105	Lipid catabolic process	http://amigo.geneontology.org/amigo/term/GO:0016042	ACACB LONP2 SULT2A1 APOA5 ACADM PNPLA7 ANGPTL3 SORL1 HADH SRD5A1 FABP1 LIPC BCO2
8.2679e-05	4	13	49.3954	Kynurenine metabolic process	http://amigo.geneontology.org/amigo/term/GO:0070189	KYNU KMO IDO2 TDO2
9.3612e-05	9	169	8.54921	Sterol metabolic process	http://amigo.geneontology.org/amigo/term/GO:0016125	SULT2A1 SC5D APOA5 INSIG2 ANGPTL3 TTC39B LIPC TSKU LCAT
9.3612e-05	15	530	4.54345	Response to nutrient levels	http://amigo.geneontology.org/amigo/term/GO:0031667	PDK4 OTC ACACB BCKDHB GHR BCHE KYNU ACADM LRAT ACVR1C G6PC1 TTPA SORL1 SRD5A1 SLC25A25
9.74217e-05	29	1769	2.63172	Response to endogenous stimulus	http://amigo.geneontology.org/amigo/term/GO:0009719	PDK4 IGF1 OTC TGFBR3 CXCL12 GHR BCHE TCF21 KLF9 DUSP1 SOCS2 ACVR1C INSIG2 G6PC1 ANGPTL3 ECHDC3 SORL1 HADH PDGFC SRD5A1 PIK3R1 CLDN1 AVPR1A AR AGXT NRXN1 TAT ANG GDF2
9.91636e-05	5	31	25.8928	Cellular biogenic amine catabolic process	http://amigo.geneontology.org/amigo/term/GO:0042402	KYNU KMO DMGDH IDO2 TDO2
0.000102392	4	14	45.8672	Tryptophan metabolic process	http://amigo.geneontology.org/amigo/term/GO:0006568	KYNU KMO IDO2 TDO2
0.0001118	5	32	25.0836	Amine catabolic process	http://amigo.geneontology.org/amigo/term/GO:0009310	KYNU KMO DMGDH IDO2 TDO2
0.0001118	9	175	8.2561	Response to corticosteroid	http://amigo.geneontology.org/amigo/term/GO:0031960	GHR BCHE KLF9 DUSP1 SRD5A1 CLDN1 AVPR1A AGXT TAT
0.000112549	14	473	4.75157	Response to peptide hormone	http://amigo.geneontology.org/amigo/term/GO:0043434	PDK4 OTC TGFBR3 CXCL12 GHR SOCS2 ACVR1C INSIG2 G6PC1 ECHDC3 SORL1 HADH SRD5A1 PIK3R1
0.000140778	5	34	23.6081	Nicotinamide nucleotide biosynthetic process	http://amigo.geneontology.org/amigo/term/GO:0019359	NMRK1 KYNU KMO NADK2 IDO2
0.000140778	5	34	23.6081	Pyridine nucleotide biosynthetic process	http://amigo.geneontology.org/amigo/term/GO:0019363	NMRK1 KYNU KMO NADK2 IDO2
0.000154589	7	96	11.7057	Regulation of fatty acid metabolic process	http://amigo.geneontology.org/amigo/term/GO:0019217	PDK4 ACACB LONP2 APOA5 INSIG2 FABP1 AVPR1A
0.000155344	15	562	4.28475	Response to peptide	http://amigo.geneontology.org/amigo/term/GO:1901652	PDK4 IGF1 OTC TGFBR3 CXCL12 GHR SOCS2 ACVR1C INSIG2 G6PC1 ECHDC3 SORL1 HADH SRD5A1 PIK3R1
0.000164025	9	186	7.76783	Cellular amine metabolic process	http://amigo.geneontology.org/amigo/term/GO:0044106	KYNU KMO DMGDH PPM1K HAND2 PAH ABAT IDO2 TDO2
0.000166667	15	567	4.24696	Nucleotide metabolic process	http://amigo.geneontology.org/amigo/term/GO:0009117	PDK4 SLC25A13 ACSM3 IGF1 ACACB SULT2A1 NMRK1 KYNU KMO SLC25A16 GLYAT NADK2 DPYD IDO2 TDO2
0.000184107	9	191	7.56449	Amine metabolic process	http://amigo.geneontology.org/amigo/term/GO:0009308	KYNU KMO DMGDH PPM1K HAND2 PAH ABAT IDO2 TDO2
0.000184107	5	37	21.6939	Pyridine nucleotide metabolic process	http://amigo.geneontology.org/amigo/term/GO:0019362	NMRK1 KYNU KMO NADK2 IDO2
0.000184107	11	301	5.86674	Response to insulin	http://amigo.geneontology.org/amigo/term/GO:0032868	PDK4 OTC GHR ACVR1C INSIG2 G6PC1 ECHDC3 SORL1 HADH SRD5A1 PIK3R1
0.000184107	5	37	21.6939	Nicotinamide nucleotide metabolic process	http://amigo.geneontology.org/amigo/term/GO:0046496	NMRK1 KYNU KMO NADK2 IDO2
0.000184107	5	37	21.6939	Pyridine-containing compound biosynthetic process	http://amigo.geneontology.org/amigo/term/GO:0072525	NMRK1 KYNU KMO NADK2 IDO2
0.000193492	15	579	4.15894	Nucleoside phosphate metabolic process	http://amigo.geneontology.org/amigo/term/GO:0006753	PDK4 SLC25A13 ACSM3 IGF1 ACACB SULT2A1 NMRK1 KYNU KMO SLC25A16 GLYAT NADK2 DPYD IDO2 TDO2
0.00019468	16	657	3.90953	Nucleobase-containing small molecule metabolic process	http://amigo.geneontology.org/amigo/term/GO:0055086	PDK4 SLC25A13 ACSM3 IGF1 ACACB SULT2A1 NMRK1 KYNU KMO SLC25A16 GLYAT NADK2 GNE DPYD IDO2 TDO2
0.000207169	6	67	14.3763	Regulation of lipid catabolic process	http://amigo.geneontology.org/amigo/term/GO:0050994	ACACB LONP2 APOA5 ANGPTL3 SORL1 FABP1
0.000248096	3	6	80.2676	Tryptophan catabolic process to kynurenine	http://amigo.geneontology.org/amigo/term/GO:0019441	KYNU IDO2 TDO2
0.000272098	4	19	33.7969	Indolalkylamine metabolic process	http://amigo.geneontology.org/amigo/term/GO:0006586	KYNU KMO IDO2 TDO2
0.000290702	8	154	8.33949	Acylglycerol metabolic process	http://amigo.geneontology.org/amigo/term/GO:0006639	APOA5 INSIG2 G6PC1 SORL1 FABP1 LIPC AGMO ANG
0.000300307	8	155	8.28569	Neutral lipid metabolic process	http://amigo.geneontology.org/amigo/term/GO:0006638	APOA5 INSIG2 G6PC1 SORL1 FABP1 LIPC AGMO ANG
0.000311217	21	1121	3.00735	Response to organonitrogen compound	http://amigo.geneontology.org/amigo/term/GO:0010243	PDK4 IGF1 OTC TGFBR3 CXCL12 GHR BCHE KYNU DUSP1 SOCS2 ACVR1C INSIG2 G6PC1 ECHDC3 SORL1 HADH PDGFC SRD5A1 PIK3R1 AGXT ABAT
0.000318823	20	1034	3.10513	Response to organic cyclic compound	http://amigo.geneontology.org/amigo/term/GO:0014070	OTC ACACB LONP2 GHR BCHE KYNU TCF21 KLF9 DUSP1 SOCS2 INSIG2 G6PC1 SRD5A1 CLDN1 AVPR1A AR AGXT GRAMD1C ABAT TAT
0.000318823	11	327	5.40027	Organic acid transport	http://amigo.geneontology.org/amigo/term/GO:0015849	SLC7A2 SLC25A13 ACACB SLC6A12 SLC16A10 KMO SLC25A47 SFXN2 FABP1 AVPR1A ABAT
0.000318823	12	394	4.8894	Regulation of lipid metabolic process	http://amigo.geneontology.org/amigo/term/GO:0019216	PDK4 ACACB LONP2 SC5D APOA5 INSIG2 ANGPTL3 SORL1 SIRT3 TTC39B FABP1 AVPR1A
0.000318823	8	159	8.07724	Nucleoside bisphosphate metabolic process	http://amigo.geneontology.org/amigo/term/GO:0033865	PDK4 ACSM3 ACACB SULT2A1 KYNU SLC25A16 GLYAT TDO2
0.000318823	8	159	8.07724	Ribonucleoside bisphosphate metabolic process	http://amigo.geneontology.org/amigo/term/GO:0033875	PDK4 ACSM3 ACACB SULT2A1 KYNU SLC25A16 GLYAT TDO2
0.000318823	8	159	8.07724	Purine nucleoside bisphosphate metabolic process	http://amigo.geneontology.org/amigo/term/GO:0034032	PDK4 ACSM3 ACACB SULT2A1 KYNU SLC25A16 GLYAT TDO2
0.000318823	26	1614	2.58607	Positive regulation of multicellular organismal process	http://amigo.geneontology.org/amigo/term/GO:0051240	IGF1 HGF TGFBR3 ACACB FCN1 CXCL12 APOA5 GHR IL1R1 IL18R1 CD274 PLG ANGPTL3 IL33 SORL1 HADH PDGFC PIK3R1 HAND2 AVPR1A AR TAPT1 NRXN1 TSKU ABAT GDF2
0.000318823	5	43	18.6669	Pyridine-containing compound metabolic process	http://amigo.geneontology.org/amigo/term/GO:0072524	NMRK1 KYNU KMO NADK2 IDO2
0.000329464	8	160	8.02676	Lipid homeostasis	http://amigo.geneontology.org/amigo/term/GO:0055088	ACSM3 APOA5 G6PC1 ANGPTL3 TTC39B LIPC TSKU LCAT
0.000353606	3	7	68.8008	de novo NAD biosynthetic process from tryptophan	http://amigo.geneontology.org/amigo/term/GO:0034354	KYNU KMO IDO2
0.000368872	13	473	4.41217	Lipid localization	http://amigo.geneontology.org/amigo/term/GO:0010876	ACACB APOA5 LRAT ACVR1C ANGPTL3 TTPA TTC39B FABP1 LIPC GRAMD1C TSKU XKR4 LCAT
0.000369678	12	403	4.7802	Alcohol metabolic process	http://amigo.geneontology.org/amigo/term/GO:0006066	IGF1 SULT2A1 SC5D APOA5 ALDH2 LRAT INSIG2 ANGPTL3 TTC39B LIPC TSKU LCAT
0.000411223	7	119	9.44325	Triglyceride metabolic process	http://amigo.geneontology.org/amigo/term/GO:0006641	APOA5 INSIG2 G6PC1 SORL1 FABP1 LIPC AGMO
0.000453579	13	484	4.3119	Glycerolipid metabolic process	http://amigo.geneontology.org/amigo/term/GO:0046486	APOA5 SOCS2 INSIG2 PNPLA7 G6PC1 SORL1 PIK3R1 FAM126B FABP1 LIPC AGMO LCAT ANG
0.000489219	12	416	4.63082	Sulfur compound metabolic process	http://amigo.geneontology.org/amigo/term/GO:0006790	PDK4 ACSM3 ST3GAL6 ACACB SULT2A1 GHR KYNU CTH GLYAT CBS AGXT TDO2
0.000519643	3	8	60.2007	de novo NAD biosynthetic process	http://amigo.geneontology.org/amigo/term/GO:0034627	KYNU KMO IDO2
0.000519643	9	227	6.36483	Monocarboxylic acid biosynthetic process	http://amigo.geneontology.org/amigo/term/GO:0072330	PDK4 ACSM3 ACACB APOA5 KMO INSIG2 LIPC AVPR1A AGXT
0.000527688	11	352	5.01673	Steroid metabolic process	http://amigo.geneontology.org/amigo/term/GO:0008202	SULT2A1 SC5D APOA5 INSIG2 G6PC1 ANGPTL3 SRD5A1 TTC39B LIPC TSKU LCAT
0.00053988	14	571	3.93606	Generation of precursor metabolites and energy	http://amigo.geneontology.org/amigo/term/GO:0006091	SLC25A13 IGF1 ALDH2 ACADM STEAP4 G6PC1 DMGDH SIRT3 SRD5A1 SLC25A25 AVPR1A CYB5A BDH1 PPP1R3B
0.00081994	7	134	8.38617	Monocarboxylic acid catabolic process	http://amigo.geneontology.org/amigo/term/GO:0072329	ACACB LONP2 SULT2A1 ACADM HADH FABP1 AGXT
0.000848843	12	443	4.34858	Regulation of small molecule metabolic process	http://amigo.geneontology.org/amigo/term/GO:0062012	PDK4 IGF1 ACACB LONP2 APOA5 ACADM INSIG2 TTC39B FABP1 PPM1K AVPR1A PPP1R3B
0.00093522	18	946	3.05458	Regulation of cell migration	http://amigo.geneontology.org/amigo/term/GO:0030334	IGF1 HGF CXCL12 IL1R1 DUSP1 CD274 ACVR1C ANGPTL3 IL33 SORL1 PDGFC PIK3R1 SEMA3D CLDN1 ATOH8 S1PR1 MCC GDF2
0.000944361	21	1231	2.73862	Response to nitrogen compound	http://amigo.geneontology.org/amigo/term/GO:1901698	PDK4 IGF1 OTC TGFBR3 CXCL12 GHR BCHE KYNU DUSP1 SOCS2 ACVR1C INSIG2 G6PC1 ECHDC3 SORL1 HADH PDGFC SRD5A1 PIK3R1 AGXT ABAT
0.000967801	4	28	22.9336	Benzene-containing compound metabolic process	http://amigo.geneontology.org/amigo/term/GO:0042537	KYNU KMO IDO2 TDO2
0.00105408	6	95	10.1391	Complement activation	http://amigo.geneontology.org/amigo/term/GO:0006956	CD5L FCN1 MBL2 C1S COLEC10 PROS1
0.00143433	4	31	20.7142	NAD biosynthetic process	http://amigo.geneontology.org/amigo/term/GO:0009435	NMRK1 KYNU KMO IDO2
0.00159179	8	205	6.26479	Regulation of cellular ketone metabolic process	http://amigo.geneontology.org/amigo/term/GO:0010565	PDK4 ACACB LONP2 APOA5 INSIG2 FABP1 PPM1K AVPR1A
0.00160144	27	1911	2.26816	Homeostatic process	http://amigo.geneontology.org/amigo/term/GO:0042592	PDK4 ACSM3 OTC CP TGFBR3 ACACB CXCL12 APOA5 IL18R1 STEAP4 G6PC1 ANGPTL3 LCA5 TTPA HADH PDGFC PIK3R1 TTC39B CLDN1 LIPC AVPR1A S1PR1 TSKU ABAT LCAT ANG GDF2
0.00160424	24	1590	2.42317	Cell migration	http://amigo.geneontology.org/amigo/term/GO:0016477	IGF1 HGF TGFBR3 CXCL12 IL1R1 DUSP1 CD274 ACVR1C ANGPTL3 IL33 SORL1 ENPEP PDGFC PIK3R1 DIXDC1 SEMA3D CLDN1 HAND2 ATOH8 S1PR1 MCC PROS1 ANG GDF2
0.00165257	11	405	4.36022	Response to steroid hormone	http://amigo.geneontology.org/amigo/term/GO:0048545	GHR BCHE TCF21 KLF9 DUSP1 SRD5A1 CLDN1 AVPR1A AR AGXT TAT
0.00165257	14	640	3.51171	Developmental growth	http://amigo.geneontology.org/amigo/term/GO:0048589	IGF1 TGFBR3 ACACB CXCL12 APOA5 GHR SOCS2 ACVR1C G6PC1 SLC25A25 SEMA3D AR S1PR1 TSKU
0.00165617	3	12	40.1338	Complement activation, lectin pathway	http://amigo.geneontology.org/amigo/term/GO:0001867	FCN1 MBL2 COLEC10
0.00165617	3	12	40.1338	Very-low-density lipoprotein particle remodeling	http://amigo.geneontology.org/amigo/term/GO:0034372	APOA5 LIPC LCAT
0.00165617	19	1092	2.7932	Regulation of cellular component movement	http://amigo.geneontology.org/amigo/term/GO:0051270	IGF1 HGF TGFBR3 CXCL12 IL1R1 DUSP1 CD274 ACVR1C ANGPTL3 IL33 SORL1 PDGFC PIK3R1 SEMA3D CLDN1 ATOH8 S1PR1 MCC GDF2
0.00168439	4	33	19.4588	Regulation of fatty acid oxidation	http://amigo.geneontology.org/amigo/term/GO:0046320	PDK4 ACACB LONP2 FABP1
0.00169895	11	409	4.31757	Epithelial cell proliferation	http://amigo.geneontology.org/amigo/term/GO:0050673	IGF1 HGF TGFBR3 CXCL12 KLF9 CLDN1 ATOH8 AR MCC ANG GDF2
0.00169895	23	1500	2.46154	Organonitrogen compound catabolic process	http://amigo.geneontology.org/amigo/term/GO:1901565	OTC BCKDHB RNF125 LONP2 KYNU CTH KMO PNPLA7 DMGDH IL33 RNF144B SORL1 ENPEP CBS FABP1 LIPC PAH AGXT ABAT DPYD IDO2 TAT TDO2
0.00169895	8	210	6.11563	Response to ketone	http://amigo.geneontology.org/amigo/term/GO:1901654	TGFBR3 GHR KLF9 DUSP1 SRD5A1 CLDN1 AVPR1A AR
0.00183825	18	1010	2.86102	Regulation of cell motility	http://amigo.geneontology.org/amigo/term/GO:2000145	IGF1 HGF CXCL12 IL1R1 DUSP1 CD274 ACVR1C ANGPTL3 IL33 SORL1 PDGFC PIK3R1 SEMA3D CLDN1 ATOH8 S1PR1 MCC GDF2
0.00196149	3	13	37.0466	Sulfur amino acid catabolic process	http://amigo.geneontology.org/amigo/term/GO:0000098	CTH CBS AGXT
0.00196149	3	13	37.0466	Cysteine metabolic process	http://amigo.geneontology.org/amigo/term/GO:0006534	CTH CBS AGXT
0.00196149	11	417	4.23474	Lipid transport	http://amigo.geneontology.org/amigo/term/GO:0006869	ACACB APOA5 LRAT TTPA TTC39B FABP1 LIPC GRAMD1C TSKU XKR4 LCAT
0.00196149	18	1017	2.84133	Response to lipid	http://amigo.geneontology.org/amigo/term/GO:0033993	PDK4 GHR BCHE KMO TCF21 KLF9 DUSP1 CD274 SOCS2 LRAT INSIG2 SRD5A1 CLDN1 AVPR1A AR AGXT GRAMD1C TAT
0.00196149	4	35	18.3469	Insulin-like growth factor receptor signaling pathway	http://amigo.geneontology.org/amigo/term/GO:0048009	IGF1 GHR PIK3R1 AR
0.00197613	8	217	5.91835	Glucose metabolic process	http://amigo.geneontology.org/amigo/term/GO:0006006	PDK4 SLC25A13 IGF1 ACACB CREM ACADM G6PC1 PPP1R3B
0.00197613	6	110	8.75647	Fatty acid oxidation	http://amigo.geneontology.org/amigo/term/GO:0019395	PDK4 ACACB LONP2 ACADM HADH FABP1
0.0020249	16	838	3.06511	Lipid biosynthetic process	http://amigo.geneontology.org/amigo/term/GO:0008610	PDK4 ACSM3 ACACB SC5D APOA5 SOCS2 INSIG2 SIRT3 SRD5A1 PIK3R1 FAM126B LIPC AVPR1A AGMO LCAT ANG
0.0020249	10	349	4.59986	Regulation of epithelial cell proliferation	http://amigo.geneontology.org/amigo/term/GO:0050678	IGF1 TGFBR3 CXCL12 KLF9 CLDN1 ATOH8 AR MCC ANG GDF2
0.00210796	9	283	5.10536	Monosaccharide metabolic process	http://amigo.geneontology.org/amigo/term/GO:0005996	PDK4 SLC25A13 IGF1 ACACB CREM ACADM G6PC1 CYB5A PPP1R3B
0.0022055	9	285	5.06953	Nucleotide biosynthetic process	http://amigo.geneontology.org/amigo/term/GO:0009165	PDK4 SLC25A13 ACACB NMRK1 KYNU KMO SLC25A16 NADK2 IDO2
0.00228535	6	114	8.44922	Phenol-containing compound metabolic process	http://amigo.geneontology.org/amigo/term/GO:0018958	SULT2A1 SLC16A10 SRD5A1 HAND2 PAH ABAT
0.00228535	4	37	17.3552	Triglyceride catabolic process	http://amigo.geneontology.org/amigo/term/GO:0019433	APOA5 SORL1 FABP1 LIPC
0.00228535	3	14	34.4004	Triglyceride-rich lipoprotein particle remodeling	http://amigo.geneontology.org/amigo/term/GO:0034370	APOA5 LIPC LCAT
0.0023418	27	1982	2.18691	Locomotion	http://amigo.geneontology.org/amigo/term/GO:0040011	IGF1 HGF TGFBR3 CXCL12 IL1R1 DUSP1 CD274 ACVR1C ANGPTL3 IL33 SORL1 ENPEP PDGFC PIK3R1 DIXDC1 SEMA3D RCAN1 CLDN1 HAND2 ATOH8 S1PR1 MCC NRXN1 COLEC10 PROS1 ANG GDF2
0.00239531	9	290	4.98213	Nucleoside phosphate biosynthetic process	http://amigo.geneontology.org/amigo/term/GO:1901293	PDK4 SLC25A13 ACACB NMRK1 KYNU KMO SLC25A16 NADK2 IDO2
0.00239531	5	72	11.1483	Alpha-amino acid biosynthetic process	http://amigo.geneontology.org/amigo/term/GO:1901607	OTC CTH CBS PAH AGXT
0.00239934	6	116	8.30355	Lipid oxidation	http://amigo.geneontology.org/amigo/term/GO:0034440	PDK4 ACACB LONP2 ACADM HADH FABP1
0.00268382	4	39	16.4651	Positive regulation of amine transport	http://amigo.geneontology.org/amigo/term/GO:0051954	CXCL12 KMO AVPR1A ABAT
0.00272127	18	1056	2.7364	Regulation of locomotion	http://amigo.geneontology.org/amigo/term/GO:0040012	IGF1 HGF CXCL12 IL1R1 DUSP1 CD274 ACVR1C ANGPTL3 IL33 SORL1 PDGFC PIK3R1 SEMA3D CLDN1 ATOH8 S1PR1 MCC GDF2
0.00279985	8	232	5.5357	Lipid modification	http://amigo.geneontology.org/amigo/term/GO:0030258	PDK4 ACACB LONP2 APOA5 ACADM HADH FABP1 LCAT
0.00282558	7	173	6.49564	Fatty acid biosynthetic process	http://amigo.geneontology.org/amigo/term/GO:0006633	PDK4 ACSM3 ACACB APOA5 INSIG2 LIPC AVPR1A
0.00283397	2	3	107.023	Trophectodermal cell proliferation	http://amigo.geneontology.org/amigo/term/GO:0001834	IGF1 ACVR1C
0.00283397	4	40	16.0535	Acetyl-CoA metabolic process	http://amigo.geneontology.org/amigo/term/GO:0006084	PDK4 ACACB KYNU TDO2
0.00283397	6	121	7.96042	Acyl-CoA metabolic process	http://amigo.geneontology.org/amigo/term/GO:0006637	PDK4 ACSM3 ACACB KYNU GLYAT TDO2
0.00283397	6	121	7.96042	Sterol transport	http://amigo.geneontology.org/amigo/term/GO:0015918	APOA5 TTC39B LIPC GRAMD1C TSKU LCAT
0.00283397	2	3	107.023	Cysteine biosynthetic process via cystathionine	http://amigo.geneontology.org/amigo/term/GO:0019343	CTH CBS
0.00283397	2	3	107.023	Tryptophan catabolic process to acetyl-CoA	http://amigo.geneontology.org/amigo/term/GO:0019442	KYNU TDO2
0.00283397	6	121	7.96042	Thioester metabolic process	http://amigo.geneontology.org/amigo/term/GO:0035383	PDK4 ACSM3 ACACB KYNU GLYAT TDO2
0.00283397	2	3	107.023	Anthranilate metabolic process	http://amigo.geneontology.org/amigo/term/GO:0043420	KYNU KMO
0.00294318	5	77	10.4244	Fatty acid beta-oxidation	http://amigo.geneontology.org/amigo/term/GO:0006635	ACACB LONP2 ACADM HADH FABP1
0.00296436	4	41	15.662	Response to growth hormone	http://amigo.geneontology.org/amigo/term/GO:0060416	GHR SOCS2 SRD5A1 PIK3R1
0.00300771	3	16	30.1004	Myoblast proliferation	http://amigo.geneontology.org/amigo/term/GO:0051450	IGF1 HGF ATOH8
0.00328578	11	456	3.87256	Ribonucleotide metabolic process	http://amigo.geneontology.org/amigo/term/GO:0009259	PDK4 SLC25A13 ACSM3 IGF1 ACACB SULT2A1 KYNU SLC25A16 GLYAT DPYD TDO2
0.00328578	8	241	5.32897	Cellular response to insulin stimulus	http://amigo.geneontology.org/amigo/term/GO:0032869	PDK4 GHR INSIG2 G6PC1 ECHDC3 SORL1 SRD5A1 PIK3R1
0.00340374	5	80	10.0335	Glycerolipid catabolic process	http://amigo.geneontology.org/amigo/term/GO:0046503	APOA5 PNPLA7 SORL1 FABP1 LIPC
0.00370374	12	544	3.54122	Angiogenesis	http://amigo.geneontology.org/amigo/term/GO:0001525	HGF TGFBR3 TCF21 PTPRB ANGPTL3 ENPEP RSPO3 HAND2 S1PR1 NRXN1 ANG GDF2
0.00395759	11	467	3.78134	Ribose phosphate metabolic process	http://amigo.geneontology.org/amigo/term/GO:0019693	PDK4 SLC25A13 ACSM3 IGF1 ACACB SULT2A1 KYNU SLC25A16 GLYAT DPYD TDO2
0.00417831	26	1961	2.12846	Organonitrogen compound biosynthetic process	http://amigo.geneontology.org/amigo/term/GO:1901566	PDK4 SLC25A13 IGF1 OTC ST3GAL6 ST6GAL1 ACACB NMRK1 KYNU CTH KMO ACADM SLC25A16 BBOX1 IL33 SIRT3 NADK2 CBS HAND2 PAH AGXT ABAT DPYD IDO2 LCAT ANG
0.00432389	20	1313	2.44532	Cellular response to oxygen-containing compound	http://amigo.geneontology.org/amigo/term/GO:1901701	PDK4 IGF1 HGF GHR KMO KLF9 CD274 SOCS2 INSIG2 G6PC1 ECHDC3 SORL1 PDGFC SRD5A1 PIK3R1 CLDN1 FABP1 AVPR1A AR GRAMD1C
0.00437562	12	556	3.46479	Positive regulation of cell migration	http://amigo.geneontology.org/amigo/term/GO:0030335	IGF1 HGF CXCL12 IL1R1 CD274 ANGPTL3 PDGFC PIK3R1 SEMA3D CLDN1 ATOH8 S1PR1
0.00437562	18	1111	2.60093	Negative regulation of multicellular organismal process	http://amigo.geneontology.org/amigo/term/GO:0051241	IGF1 HGF RNF125 IL18R1 CD274 SOCS2 PLG ACVR1C IL33 SORL1 PIK3R1 SEMA3D AVPR1A MCC TSKU ABAT PROS1 GDF2
0.00469771	4	47	13.6626	Serine family amino acid metabolic process	http://amigo.geneontology.org/amigo/term/GO:0009069	CTH GLYAT CBS AGXT
0.00472563	3	19	25.3477	Amino-acid betaine metabolic process	http://amigo.geneontology.org/amigo/term/GO:0006577	ACADM BBOX1 DMGDH
0.00472563	6	136	7.08244	Negative regulation of epithelial cell proliferation	http://amigo.geneontology.org/amigo/term/GO:0050680	TGFBR3 KLF9 ATOH8 AR MCC GDF2
0.00485876	2	4	80.2676	Cysteine catabolic process	http://amigo.geneontology.org/amigo/term/GO:0009093	CBS AGXT
0.00485876	8	259	4.95862	Hexose metabolic process	http://amigo.geneontology.org/amigo/term/GO:0019318	PDK4 SLC25A13 IGF1 ACACB CREM ACADM G6PC1 PPP1R3B
0.00485876	2	4	80.2676	Cysteine biosynthetic process	http://amigo.geneontology.org/amigo/term/GO:0019344	CTH CBS
0.00485876	2	4	80.2676	L-cysteine catabolic process	http://amigo.geneontology.org/amigo/term/GO:0019448	CBS AGXT
0.00485876	2	4	80.2676	Quinolinate biosynthetic process	http://amigo.geneontology.org/amigo/term/GO:0019805	KYNU KMO
0.00485876	4	48	13.3779	Regulation of fatty acid biosynthetic process	http://amigo.geneontology.org/amigo/term/GO:0042304	PDK4 APOA5 INSIG2 AVPR1A
0.00485876	2	4	80.2676	L-cysteine metabolic process	http://amigo.geneontology.org/amigo/term/GO:0046439	CBS AGXT
0.00515997	3	20	24.0803	Serine family amino acid biosynthetic process	http://amigo.geneontology.org/amigo/term/GO:0009070	CTH CBS AGXT
0.00515997	3	20	24.0803	Regulation of fatty acid beta-oxidation	http://amigo.geneontology.org/amigo/term/GO:0031998	ACACB LONP2 FABP1
0.00515997	24	1776	2.16939	Cell motility	http://amigo.geneontology.org/amigo/term/GO:0048870	IGF1 HGF TGFBR3 CXCL12 IL1R1 DUSP1 CD274 ACVR1C ANGPTL3 IL33 SORL1 ENPEP PDGFC PIK3R1 DIXDC1 SEMA3D CLDN1 HAND2 ATOH8 S1PR1 MCC PROS1 ANG GDF2
0.00515997	24	1776	2.16939	Localization of cell	http://amigo.geneontology.org/amigo/term/GO:0051674	IGF1 HGF TGFBR3 CXCL12 IL1R1 DUSP1 CD274 ACVR1C ANGPTL3 IL33 SORL1 ENPEP PDGFC PIK3R1 DIXDC1 SEMA3D CLDN1 HAND2 ATOH8 S1PR1 MCC PROS1 ANG GDF2
0.00515997	3	20	24.0803	Positive regulation of amino acid transport	http://amigo.geneontology.org/amigo/term/GO:0051957	KMO AVPR1A ABAT
0.00527633	6	141	6.83129	Multicellular organism growth	http://amigo.geneontology.org/amigo/term/GO:0035264	IGF1 GHR SOCS2 G6PC1 SLC25A25 AR
0.00540557	11	492	3.5892	Purine-containing compound metabolic process	http://amigo.geneontology.org/amigo/term/GO:0072521	PDK4 SLC25A13 ACSM3 IGF1 ACACB SULT2A1 KYNU SLC25A16 GLYAT DPYD TDO2
0.00577685	3	21	22.9336	Sex determination	http://amigo.geneontology.org/amigo/term/GO:0007530	TCF21 SRD5A1 AR
0.00577685	12	581	3.3157	Regulation of hormone levels	http://amigo.geneontology.org/amigo/term/GO:0010817	RAPGEF4 SULT2A1 SLC16A10 GHR LRAT ACVR1C ENPEP HADH SIRT3 SRD5A1 ABAT BCO2
0.00577685	12	581	3.3157	Positive regulation of cell motility	http://amigo.geneontology.org/amigo/term/GO:2000147	IGF1 HGF CXCL12 IL1R1 CD274 ANGPTL3 PDGFC PIK3R1 SEMA3D CLDN1 ATOH8 S1PR1
0.00582697	13	670	3.11486	Carbohydrate metabolic process	http://amigo.geneontology.org/amigo/term/GO:0005975	PDK4 SLC25A13 IGF1 ST3GAL6 ACACB CREM ALDH2 ACADM G6PC1 ANGPTL3 GNE CYB5A PPP1R3B
0.00622838	10	421	3.81319	Cellular response to peptide	http://amigo.geneontology.org/amigo/term/GO:1901653	PDK4 IGF1 GHR SOCS2 INSIG2 G6PC1 ECHDC3 SORL1 SRD5A1 PIK3R1
0.00639065	19	1264	2.41311	Chemical homeostasis	http://amigo.geneontology.org/amigo/term/GO:0048878	PDK4 ACSM3 OTC CP CXCL12 APOA5 STEAP4 G6PC1 ANGPTL3 TTPA PIK3R1 TTC39B CLDN1 LIPC AVPR1A S1PR1 TSKU LCAT GDF2
0.00642894	4	53	12.1159	Neutral lipid catabolic process	http://amigo.geneontology.org/amigo/term/GO:0046461	APOA5 SORL1 FABP1 LIPC
0.00642894	4	53	12.1159	Acylglycerol catabolic process	http://amigo.geneontology.org/amigo/term/GO:0046464	APOA5 SORL1 FABP1 LIPC
0.00642894	3	22	21.8912	Regulation of lipoprotein lipase activity	http://amigo.geneontology.org/amigo/term/GO:0051004	APOA5 ANGPTL3 LIPC
0.00657327	13	681	3.06455	Organophosphate biosynthetic process	http://amigo.geneontology.org/amigo/term/GO:0090407	PDK4 SLC25A13 ACACB NMRK1 KYNU KMO SOCS2 SLC25A16 PIK3R1 NADK2 FAM126B IDO2 LCAT
0.00680828	12	595	3.23768	Positive regulation of cellular component movement	http://amigo.geneontology.org/amigo/term/GO:0051272	IGF1 HGF CXCL12 IL1R1 CD274 ANGPTL3 PDGFC PIK3R1 SEMA3D CLDN1 ATOH8 S1PR1
0.00697655	12	597	3.22684	Positive regulation of locomotion	http://amigo.geneontology.org/amigo/term/GO:0040017	IGF1 HGF CXCL12 IL1R1 CD274 ANGPTL3 PDGFC PIK3R1 SEMA3D CLDN1 ATOH8 S1PR1
0.00699823	9	352	4.10459	Cellular response to peptide hormone stimulus	http://amigo.geneontology.org/amigo/term/GO:0071375	PDK4 GHR SOCS2 INSIG2 G6PC1 ECHDC3 SORL1 SRD5A1 PIK3R1
0.00707911	2	5	64.2141	Quinolinate metabolic process	http://amigo.geneontology.org/amigo/term/GO:0046874	KYNU KMO
0.00707911	2	5	64.2141	Hydrogen sulfide biosynthetic process	http://amigo.geneontology.org/amigo/term/GO:0070814	CTH CBS
0.00740653	6	153	6.2955	Liver development	http://amigo.geneontology.org/amigo/term/GO:0001889	HGF OTC TGFBR3 ACADM SRD5A1 CLDN1
0.00788233	5	101	7.94729	Regulation of lipase activity	http://amigo.geneontology.org/amigo/term/GO:0060191	APOA5 ANGPTL3 LIPC AVPR1A ANG
0.00791772	16	985	2.60768	Growth	http://amigo.geneontology.org/amigo/term/GO:0040007	IGF1 TGFBR3 ACACB CXCL12 APOA5 GHR SOCS2 ACVR1C G6PC1 SLC25A25 SEMA3D AVPR1A AR S1PR1 TSKU GDF2
0.00791772	3	24	20.0669	Ammonium ion metabolic process	http://amigo.geneontology.org/amigo/term/GO:0097164	BCHE DMGDH SRD5A1
0.00794225	10	439	3.65684	Purine ribonucleotide metabolic process	http://amigo.geneontology.org/amigo/term/GO:0009150	PDK4 SLC25A13 ACSM3 IGF1 ACACB SULT2A1 KYNU SLC25A16 GLYAT TDO2
0.00794225	4	57	11.2656	Acidic amino acid transport	http://amigo.geneontology.org/amigo/term/GO:0015800	SLC25A13 KMO AVPR1A ABAT
0.0079485	6	156	6.17443	Hepaticobiliary system development	http://amigo.geneontology.org/amigo/term/GO:0061008	HGF OTC TGFBR3 ACADM SRD5A1 CLDN1
0.00811868	7	219	5.13126	Bone development	http://amigo.geneontology.org/amigo/term/GO:0060348	IGF1 GHR INSIG2 PDGFC SRD5A1 TAPT1 TSKU
0.00831241	8	289	4.44388	Organic hydroxy compound transport	http://amigo.geneontology.org/amigo/term/GO:0015850	CXCL12 APOA5 TTC39B LIPC GRAMD1C TSKU ABAT LCAT
0.00905249	8	293	4.38321	Positive regulation of secretion by cell	http://amigo.geneontology.org/amigo/term/GO:1903532	IGF1 CXCL12 EXPH5 KMO SIRT3 AVPR1A ABAT ANG
0.00920144	18	1208	2.39208	Carbohydrate derivative metabolic process	http://amigo.geneontology.org/amigo/term/GO:1901135	PDK4 SLC25A13 ACSM3 IGF1 HGF ST3GAL6 ST6GAL1 ACACB CREM SULT2A1 KYNU SLC25A16 G6PC1 IL33 GLYAT GNE DPYD TDO2
0.0093678	8	295	4.3535	Regulation of protein secretion	http://amigo.geneontology.org/amigo/term/GO:0050708	IGF1 RAPGEF4 EXPH5 ACVR1C HADH SIRT3 ABAT ANG
0.00938337	13	715	2.91882	Cellular response to hormone stimulus	http://amigo.geneontology.org/amigo/term/GO:0032870	PDK4 GHR TCF21 KLF9 DUSP1 SOCS2 INSIG2 G6PC1 ECHDC3 SORL1 SRD5A1 PIK3R1 AR
0.00938337	6	162	5.94575	Organ growth	http://amigo.geneontology.org/amigo/term/GO:0035265	IGF1 TGFBR3 ACACB AR S1PR1 TSKU
0.00942349	3	26	18.5233	Response to dietary excess	http://amigo.geneontology.org/amigo/term/GO:0002021	ACVR1C SORL1 SLC25A25
0.00942349	2	6	53.5117	Homoserine metabolic process	http://amigo.geneontology.org/amigo/term/GO:0009092	CTH CBS
0.00942349	2	6	53.5117	Transsulfuration	http://amigo.geneontology.org/amigo/term/GO:0019346	CTH CBS
0.00942349	2	6	53.5117	T-helper 1 cell cytokine production	http://amigo.geneontology.org/amigo/term/GO:0035744	IL1R1 IL18R1
0.00942349	2	6	53.5117	Carnitine biosynthetic process	http://amigo.geneontology.org/amigo/term/GO:0045329	ACADM BBOX1
0.00942349	3	26	18.5233	Growth hormone receptor signaling pathway	http://amigo.geneontology.org/amigo/term/GO:0060396	GHR SOCS2 PIK3R1
0.00942349	2	6	53.5117	Regulation of T-helper 1 cell cytokine production	http://amigo.geneontology.org/amigo/term/GO:2000554	IL1R1 IL18R1
0.00942349	2	6	53.5117	Positive regulation of T-helper 1 cell cytokine production	http://amigo.geneontology.org/amigo/term/GO:2000556	IL1R1 IL18R1
0.00960547	5	108	7.43219	Cholesterol transport	http://amigo.geneontology.org/amigo/term/GO:0030301	APOA5 TTC39B LIPC TSKU LCAT
0.00996834	5	109	7.364	Fatty acid catabolic process	http://amigo.geneontology.org/amigo/term/GO:0009062	ACACB LONP2 ACADM HADH FABP1
0.0104043	12	635	3.03374	Blood vessel morphogenesis	http://amigo.geneontology.org/amigo/term/GO:0048514	HGF TGFBR3 TCF21 PTPRB ANGPTL3 ENPEP RSPO3 HAND2 S1PR1 NRXN1 ANG GDF2
0.0104244	10	461	3.48233	Gland development	http://amigo.geneontology.org/amigo/term/GO:0048732	HGF OTC TGFBR3 ACADM TCF21 SOCS2 SRD5A1 CLDN1 HAND2 AR
0.011132	3	28	17.2002	Positive regulation of lipid catabolic process	http://amigo.geneontology.org/amigo/term/GO:0050996	APOA5 ANGPTL3 FABP1
0.011132	3	28	17.2002	Cellular response to growth hormone stimulus	http://amigo.geneontology.org/amigo/term/GO:0071378	GHR SOCS2 PIK3R1
0.0114058	8	308	4.16975	Cellular carbohydrate metabolic process	http://amigo.geneontology.org/amigo/term/GO:0044262	PDK4 IGF1 ACACB ACADM G6PC1 ANGPTL3 GNE PPP1R3B
0.0116661	10	469	3.42293	Purine nucleotide metabolic process	http://amigo.geneontology.org/amigo/term/GO:0006163	PDK4 SLC25A13 ACSM3 IGF1 ACACB SULT2A1 KYNU SLC25A16 GLYAT TDO2
0.0125785	2	7	45.8672	Hydrogen sulfide metabolic process	http://amigo.geneontology.org/amigo/term/GO:0070813	CTH CBS
0.0130279	13	748	2.79005	Vasculature development	http://amigo.geneontology.org/amigo/term/GO:0001944	HGF TGFBR3 CTH TCF21 PTPRB ANGPTL3 ENPEP RSPO3 HAND2 S1PR1 NRXN1 ANG GDF2
0.014356	6	179	5.38107	Response to nutrient	http://amigo.geneontology.org/amigo/term/GO:0007584	OTC BCKDHB BCHE KYNU LRAT TTPA
0.0146447	3	31	15.5357	Regulation of T-helper 1 type immune response	http://amigo.geneontology.org/amigo/term/GO:0002825	IL1R1 IL18R1 IL33
0.0147748	8	322	3.98845	Positive regulation of secretion	http://amigo.geneontology.org/amigo/term/GO:0051047	IGF1 CXCL12 EXPH5 KMO SIRT3 AVPR1A ABAT ANG
0.0153024	8	324	3.96383	Regulation of developmental growth	http://amigo.geneontology.org/amigo/term/GO:0048638	IGF1 TGFBR3 ACACB CXCL12 GHR SOCS2 SEMA3D AR
0.0155894	5	122	6.57931	Regulation of glucose metabolic process	http://amigo.geneontology.org/amigo/term/GO:0010906	PDK4 IGF1 ACACB ACADM PPP1R3B
0.0159471	2	8	40.1338	L-phenylalanine catabolic process	http://amigo.geneontology.org/amigo/term/GO:0006559	PAH TAT
0.0159471	2	8	40.1338	Amino-acid betaine biosynthetic process	http://amigo.geneontology.org/amigo/term/GO:0006578	ACADM BBOX1
0.0159471	2	8	40.1338	L-kynurenine metabolic process	http://amigo.geneontology.org/amigo/term/GO:0097052	KYNU KMO
0.0159471	2	8	40.1338	Erythrose 4-phosphate/phosphoenolpyruvate family amino acid catabolic process	http://amigo.geneontology.org/amigo/term/GO:1902222	PAH TAT
0.0166047	11	584	3.02378	Response to inorganic substance	http://amigo.geneontology.org/amigo/term/GO:0010035	SLC25A13 HGF OTC DUSP1 CLDN1 FABP1 AVPR1A CYB5A NRXN1 ABAT TAT
0.0169918	8	331	3.88001	Humoral immune response	http://amigo.geneontology.org/amigo/term/GO:0006959	CD5L ST6GAL1 FCN1 MBL2 C1S COLEC10 PROS1 ANG
0.0173331	19	1404	2.17249	Response to cytokine	http://amigo.geneontology.org/amigo/term/GO:0034097	HGF ST3GAL6 RNF125 CXCL12 GHR IL1R1 IL18R1 KYNU CTH KMO DUSP1 CD274 SOCS2 LRAT IL33 PELI2 PIK3R1 CLDN1 S1PR1
0.0181498	7	259	4.33879	Hormone metabolic process	http://amigo.geneontology.org/amigo/term/GO:0042445	SULT2A1 SLC16A10 GHR LRAT ENPEP SRD5A1 BCO2
0.0192449	14	886	2.53667	Tube morphogenesis	http://amigo.geneontology.org/amigo/term/GO:0035239	HGF TGFBR3 TCF21 PTPRB ANGPTL3 ENPEP RSPO3 HAND2 ATOH8 AR S1PR1 NRXN1 ANG GDF2
0.019368	2	9	35.6745	Positive regulation of glutamate secretion	http://amigo.geneontology.org/amigo/term/GO:0014049	KMO AVPR1A
0.019368	2	9	35.6745	Choline metabolic process	http://amigo.geneontology.org/amigo/term/GO:0019695	BCHE DMGDH
0.019368	2	9	35.6745	Positive regulation of cellular amine metabolic process	http://amigo.geneontology.org/amigo/term/GO:0033240	PPM1K ABAT
0.019368	16	1094	2.34786	Tube development	http://amigo.geneontology.org/amigo/term/GO:0035295	HGF OTC TGFBR3 TCF21 PTPRB ANGPTL3 ENPEP PDGFC RSPO3 HAND2 ATOH8 AR S1PR1 NRXN1 ANG GDF2
0.019368	7	263	4.2728	Connective tissue development	http://amigo.geneontology.org/amigo/term/GO:0061448	GHR SORL1 SLC25A25 HAND2 TAPT1 TSKU GDF2
0.019368	7	263	4.2728	Response to alcohol	http://amigo.geneontology.org/amigo/term/GO:0097305	TGFBR3 GHR KLF9 CLDN1 AVPR1A GRAMD1C ABAT
0.019368	2	9	35.6745	Regulation of synaptic vesicle cycle	http://amigo.geneontology.org/amigo/term/GO:0098693	RAPGEF4 NRXN1
0.0196593	20	1537	2.08894	Negative regulation of cell communication	http://amigo.geneontology.org/amigo/term/GO:0010648	IGF1 HGF TGFBR3 RNF125 CXCL12 BCHE CTH TCF21 DUSP1 SOCS2 ACVR1C INSIG2 SORL1 HADH SIRT3 RCAN1 AVPR1A AR MCC TSKU
0.0200379	20	1540	2.08487	Negative regulation of signaling	http://amigo.geneontology.org/amigo/term/GO:0023057	IGF1 HGF TGFBR3 RNF125 CXCL12 BCHE CTH TCF21 DUSP1 SOCS2 ACVR1C INSIG2 SORL1 HADH SIRT3 RCAN1 AVPR1A AR MCC TSKU
0.0204723	3	36	13.3779	Positive regulation of fatty acid metabolic process	http://amigo.geneontology.org/amigo/term/GO:0045923	APOA5 FABP1 AVPR1A
0.0204723	6	196	4.91434	Positive regulation of epithelial cell proliferation	http://amigo.geneontology.org/amigo/term/GO:0050679	IGF1 CXCL12 CLDN1 AR ANG GDF2
0.0204723	3	36	13.3779	Positive regulation of heart growth	http://amigo.geneontology.org/amigo/term/GO:0060421	IGF1 TGFBR3 ACACB
0.0211537	4	79	8.12837	Animal organ regeneration	http://amigo.geneontology.org/amigo/term/GO:0031100	HGF TGFBR3 CXCL12 CLDN1
0.0218187	3	37	13.0164	Acylglycerol homeostasis	http://amigo.geneontology.org/amigo/term/GO:0055090	APOA5 ANGPTL3 LIPC
0.0218187	3	37	13.0164	Triglyceride homeostasis	http://amigo.geneontology.org/amigo/term/GO:0070328	APOA5 ANGPTL3 LIPC
0.0218187	11	611	2.89016	Regulation of secretion by cell	http://amigo.geneontology.org/amigo/term/GO:1903530	IGF1 RAPGEF4 CXCL12 EXPH5 KMO ACVR1C HADH SIRT3 AVPR1A ABAT ANG
0.0222171	6	200	4.81606	Electron transport chain	http://amigo.geneontology.org/amigo/term/GO:0022900	SLC25A13 ALDH2 STEAP4 DMGDH SRD5A1 CYB5A
0.022725	4	81	7.92766	Glycogen metabolic process	http://amigo.geneontology.org/amigo/term/GO:0005977	IGF1 ACADM G6PC1 PPP1R3B
0.0228371	2	10	32.107	Glyoxylate metabolic process	http://amigo.geneontology.org/amigo/term/GO:0046487	GRHPR AGXT
0.0228371	2	10	32.107	Cellular response to testosterone stimulus	http://amigo.geneontology.org/amigo/term/GO:0071394	SRD5A1 AR
0.0228815	6	202	4.76837	Regeneration	http://amigo.geneontology.org/amigo/term/GO:0031099	IGF1 HGF TGFBR3 CXCL12 APOA5 CLDN1
0.0228815	5	137	5.85895	Positive regulation of protein secretion	http://amigo.geneontology.org/amigo/term/GO:0050714	IGF1 EXPH5 SIRT3 ABAT ANG
0.0228815	3	38	12.6738	Regulation of amino acid transport	http://amigo.geneontology.org/amigo/term/GO:0051955	KMO AVPR1A ABAT
0.0231132	4	82	7.83099	Cellular glucan metabolic process	http://amigo.geneontology.org/amigo/term/GO:0006073	IGF1 ACADM G6PC1 PPP1R3B
0.0231132	4	82	7.83099	Glucan metabolic process	http://amigo.geneontology.org/amigo/term/GO:0044042	IGF1 ACADM G6PC1 PPP1R3B
0.0237388	16	1127	2.27912	Circulatory system development	http://amigo.geneontology.org/amigo/term/GO:0072359	IGF1 HGF TGFBR3 ACACB CTH ACADM TCF21 PTPRB ANGPTL3 ENPEP RSPO3 HAND2 S1PR1 NRXN1 ANG GDF2
0.0237737	12	717	2.68678	Blood vessel development	http://amigo.geneontology.org/amigo/term/GO:0001568	HGF TGFBR3 TCF21 PTPRB ANGPTL3 ENPEP RSPO3 HAND2 S1PR1 NRXN1 ANG GDF2
0.0241902	3	39	12.3489	Response to food	http://amigo.geneontology.org/amigo/term/GO:0032094	GHR G6PC1 SLC25A25
0.0248585	4	84	7.64453	Positive chemotaxis	http://amigo.geneontology.org/amigo/term/GO:0050918	HGF CXCL12 S1PR1 COLEC10
0.0255605	3	40	12.0401	Sulfur amino acid metabolic process	http://amigo.geneontology.org/amigo/term/GO:0000096	CTH CBS AGXT
0.0255605	4	85	7.5546	Dicarboxylic acid transport	http://amigo.geneontology.org/amigo/term/GO:0006835	SLC25A13 KMO AVPR1A ABAT
0.0255605	3	40	12.0401	Protein-lipid complex remodeling	http://amigo.geneontology.org/amigo/term/GO:0034368	APOA5 LIPC LCAT
0.0255605	3	40	12.0401	Plasma lipoprotein particle remodeling	http://amigo.geneontology.org/amigo/term/GO:0034369	APOA5 LIPC LCAT
0.0258051	2	11	29.1882	N-acetylneuraminate metabolic process	http://amigo.geneontology.org/amigo/term/GO:0006054	ST6GAL1 GNE
0.0258051	2	11	29.1882	L-phenylalanine metabolic process	http://amigo.geneontology.org/amigo/term/GO:0006558	PAH TAT
0.0258051	2	11	29.1882	Positive regulation of endothelial cell differentiation	http://amigo.geneontology.org/amigo/term/GO:0045603	ATOH8 GDF2
0.0258051	23	1940	1.90325	Negative regulation of response to stimulus	http://amigo.geneontology.org/amigo/term/GO:0048585	IGF1 HGF TGFBR3 RNF125 CXCL12 CTH TCF21 DUSP1 SOCS2 PLG INSIG2 IL33 SORL1 SIRT3 SEMA3D RCAN1 AR MCC CD163 NRXN1 TSKU ABAT PROS1
0.0258051	2	11	29.1882	Erythrose 4-phosphate/phosphoenolpyruvate family amino acid metabolic process	http://amigo.geneontology.org/amigo/term/GO:1902221	PAH TAT
0.0258051	2	11	29.1882	Regulation of tau-protein kinase activity	http://amigo.geneontology.org/amigo/term/GO:1902947	HGF SORL1
0.0270992	4	87	7.38093	Heart growth	http://amigo.geneontology.org/amigo/term/GO:0060419	IGF1 TGFBR3 ACACB S1PR1
0.0279468	7	288	3.9019	Carboxylic acid transport	http://amigo.geneontology.org/amigo/term/GO:0046942	SLC7A2 SLC25A13 SLC6A12 KMO SFXN2 AVPR1A ABAT
0.0283044	3	42	11.4668	Positive regulation of organic acid transport	http://amigo.geneontology.org/amigo/term/GO:0032892	KMO AVPR1A ABAT
0.0283044	3	42	11.4668	Protein-containing complex remodeling	http://amigo.geneontology.org/amigo/term/GO:0034367	APOA5 LIPC LCAT
0.0293761	5	148	5.42349	Positive regulation of small molecule metabolic process	http://amigo.geneontology.org/amigo/term/GO:0062013	IGF1 APOA5 FABP1 PPM1K AVPR1A
0.0300462	3	43	11.2001	Response to testosterone	http://amigo.geneontology.org/amigo/term/GO:0033574	DUSP1 SRD5A1 AR
0.0300462	2	12	26.7559	Response to interleukin-18	http://amigo.geneontology.org/amigo/term/GO:0070673	IL18R1 CLDN1
0.0314094	19	1505	2.02669	Cellular response to endogenous stimulus	http://amigo.geneontology.org/amigo/term/GO:0071495	PDK4 IGF1 TGFBR3 GHR TCF21 KLF9 DUSP1 SOCS2 INSIG2 G6PC1 ECHDC3 SORL1 PDGFC SRD5A1 PIK3R1 CLDN1 AR NRXN1 GDF2
0.032244	4	92	6.97979	Roof of mouth development	http://amigo.geneontology.org/amigo/term/GO:0060021	TGFBR3 TCF21 INSIG2 HAND2
0.0323704	5	152	5.28076	Regulation of cellular carbohydrate metabolic process	http://amigo.geneontology.org/amigo/term/GO:0010675	PDK4 IGF1 ACACB ACADM PPP1R3B
0.0331694	4	93	6.90474	Energy reserve metabolic process	http://amigo.geneontology.org/amigo/term/GO:0006112	IGF1 ACADM G6PC1 PPP1R3B
0.0331694	4	93	6.90474	Lipid storage	http://amigo.geneontology.org/amigo/term/GO:0019915	ACACB ACVR1C ANGPTL3 TTC39B
0.0333961	3	45	10.7023	Regulation of p38MAPK cascade	http://amigo.geneontology.org/amigo/term/GO:1900744	HGF DUSP1 HAND2
0.0341104	2	13	24.6977	Ethanol catabolic process	http://amigo.geneontology.org/amigo/term/GO:0006068	SULT2A1 ALDH2
0.0341104	2	13	24.6977	Tyrosine metabolic process	http://amigo.geneontology.org/amigo/term/GO:0006570	PAH TAT
0.0341104	6	224	4.30005	Cellular modified amino acid metabolic process	http://amigo.geneontology.org/amigo/term/GO:0006575	VNN3 SULT2A1 SLC16A10 ACADM BBOX1 DMGDH
0.0341104	2	13	24.6977	Positive regulation of insulin-like growth factor receptor signaling pathway	http://amigo.geneontology.org/amigo/term/GO:0043568	IGF1 AR
0.03427	10	565	2.84133	Multicellular organismal homeostasis	http://amigo.geneontology.org/amigo/term/GO:0048871	PDK4 ACACB IL18R1 LCA5 HADH PDGFC CLDN1 S1PR1 TSKU ABAT
0.0348132	3	46	10.4697	Positive regulation of anion transport	http://amigo.geneontology.org/amigo/term/GO:1903793	KMO AVPR1A ABAT
0.0359345	8	389	3.3015	Protein secretion	http://amigo.geneontology.org/amigo/term/GO:0009306	IGF1 RAPGEF4 EXPH5 ACVR1C HADH SIRT3 ABAT ANG
0.0359345	8	389	3.3015	Response to metal ion	http://amigo.geneontology.org/amigo/term/GO:0010038	SLC25A13 OTC DUSP1 CLDN1 CYB5A NRXN1 ABAT TAT
0.0359345	4	96	6.68897	Response to vitamin	http://amigo.geneontology.org/amigo/term/GO:0033273	OTC BCHE KYNU LRAT
0.0359345	4	96	6.68897	Regulation of amine transport	http://amigo.geneontology.org/amigo/term/GO:0051952	CXCL12 KMO AVPR1A ABAT
0.0360046	8	390	3.29303	Organic anion transport	http://amigo.geneontology.org/amigo/term/GO:0015711	SLC7A2 SLC25A13 SLC6A12 KMO SLC25A25 SFXN2 AVPR1A ABAT
0.0360046	8	390	3.29303	Establishment of protein localization to extracellular region	http://amigo.geneontology.org/amigo/term/GO:0035592	IGF1 RAPGEF4 EXPH5 ACVR1C HADH SIRT3 ABAT ANG
0.0360046	3	47	10.2469	T-helper 1 type immune response	http://amigo.geneontology.org/amigo/term/GO:0042088	IL1R1 IL18R1 IL33
0.0360046	3	47	10.2469	Positive regulation of organ growth	http://amigo.geneontology.org/amigo/term/GO:0046622	IGF1 TGFBR3 ACACB
0.0363856	12	769	2.5051	Negative regulation of cell population proliferation	http://amigo.geneontology.org/amigo/term/GO:0008285	TGFBR3 BCHE KLF9 CD274 PLG ACVR1C IL33 ATOH8 AR MCC ANG GDF2
0.0366016	11	670	2.63565	Regulation of secretion	http://amigo.geneontology.org/amigo/term/GO:0051046	IGF1 RAPGEF4 CXCL12 EXPH5 KMO ACVR1C HADH SIRT3 AVPR1A ABAT ANG
0.0366687	17	1308	2.08647	Cellular response to cytokine stimulus	http://amigo.geneontology.org/amigo/term/GO:0071345	HGF ST3GAL6 RNF125 CXCL12 GHR IL1R1 IL18R1 CTH KMO DUSP1 SOCS2 LRAT IL33 PELI2 PIK3R1 CLDN1 S1PR1
0.0370086	3	48	10.0335	Negative regulation of leukocyte migration	http://amigo.geneontology.org/amigo/term/GO:0002686	CXCL12 DUSP1 IL33
0.0370086	2	14	22.9336	Regulation of triglyceride catabolic process	http://amigo.geneontology.org/amigo/term/GO:0010896	APOA5 SORL1
0.0370086	4	98	6.55246	Positive regulation of phosphatidylinositol 3-kinase signaling	http://amigo.geneontology.org/amigo/term/GO:0014068	IGF1 HGF PDGFC PIK3R1
0.0370086	2	14	22.9336	Gamma-aminobutyric acid transport	http://amigo.geneontology.org/amigo/term/GO:0015812	SLC6A12 ABAT
0.0370086	6	231	4.16975	Carbohydrate biosynthetic process	http://amigo.geneontology.org/amigo/term/GO:0016051	SLC25A13 IGF1 ST3GAL6 ACADM G6PC1 PPP1R3B
0.0370086	2	14	22.9336	Maintenance of protein localization in endoplasmic reticulum	http://amigo.geneontology.org/amigo/term/GO:0035437	INSIG2 TAPT1
0.0370086	5	160	5.01673	Positive regulation of lipid metabolic process	http://amigo.geneontology.org/amigo/term/GO:0045834	APOA5 ANGPTL3 SIRT3 FABP1 AVPR1A
0.0386283	8	397	3.23497	Protein localization to extracellular region	http://amigo.geneontology.org/amigo/term/GO:0071692	IGF1 RAPGEF4 EXPH5 ACVR1C HADH SIRT3 ABAT ANG
0.038686	3	49	9.82869	NAD metabolic process	http://amigo.geneontology.org/amigo/term/GO:0019674	NMRK1 KMO NADK2
0.038686	10	581	2.76308	Negative regulation of response to external stimulus	http://amigo.geneontology.org/amigo/term/GO:0032102	IGF1 HGF RNF125 DUSP1 PLG SEMA3D CD163 NRXN1 ABAT PROS1
0.038686	10	581	2.76308	Regulation of protein transport	http://amigo.geneontology.org/amigo/term/GO:0051223	IGF1 RAPGEF4 EXPH5 ACVR1C SORL1 HADH SIRT3 PIK3R1 ABAT ANG
0.0394434	10	583	2.75361	Wound healing	http://amigo.geneontology.org/amigo/term/GO:0042060	EHD3 IGF1 F9 PLG PIK3R1 CLDN1 CLEC1B TSKU ABAT PROS1
0.0401516	4	101	6.35783	Dicarboxylic acid metabolic process	http://amigo.geneontology.org/amigo/term/GO:0043648	KYNU KMO GRHPR TAT
0.0409031	2	15	21.4047	Copper ion transport	http://amigo.geneontology.org/amigo/term/GO:0006825	CP STEAP4
0.0409031	2	15	21.4047	Carnitine metabolic process	http://amigo.geneontology.org/amigo/term/GO:0009437	ACADM BBOX1
0.0409031	2	15	21.4047	Response to follicle-stimulating hormone	http://amigo.geneontology.org/amigo/term/GO:0032354	TGFBR3 SRD5A1
0.0409031	2	15	21.4047	Phosphatidylcholine catabolic process	http://amigo.geneontology.org/amigo/term/GO:0034638	PNPLA7 LIPC
0.0409031	2	15	21.4047	Dicarboxylic acid biosynthetic process	http://amigo.geneontology.org/amigo/term/GO:0043650	KYNU KMO
0.0409031	2	15	21.4047	Homocysteine metabolic process	http://amigo.geneontology.org/amigo/term/GO:0050667	CTH CBS
0.0415214	6	239	4.03017	Mesenchymal cell differentiation	http://amigo.geneontology.org/amigo/term/GO:0048762	HGF TGFBR3 TCF21 SEMA3D HAND2 TAPT1
0.0416984	3	51	9.44325	Glycogen biosynthetic process	http://amigo.geneontology.org/amigo/term/GO:0005978	IGF1 ACADM PPP1R3B
0.0416984	3	51	9.44325	Glucan biosynthetic process	http://amigo.geneontology.org/amigo/term/GO:0009250	IGF1 ACADM PPP1R3B
0.0416984	3	51	9.44325	P38MAPK cascade	http://amigo.geneontology.org/amigo/term/GO:0038066	HGF DUSP1 HAND2
0.0425315	11	691	2.55555	Cellular response to organonitrogen compound	http://amigo.geneontology.org/amigo/term/GO:0071417	PDK4 IGF1 GHR SOCS2 INSIG2 G6PC1 ECHDC3 SORL1 PDGFC SRD5A1 PIK3R1
0.042904	4	104	6.17443	Amine transport	http://amigo.geneontology.org/amigo/term/GO:0015837	CXCL12 KMO AVPR1A ABAT
0.0429075	15	1115	2.15967	Negative regulation of cell death	http://amigo.geneontology.org/amigo/term/GO:0060548	PDK4 IGF1 HGF CXCL12 GHR CTH DUSP1 SOCS2 RNF144B TTPA SORL1 PIK3R1 FABP1 HAND2 AR
0.0443398	7	324	3.46835	Negative regulation of cellular component movement	http://amigo.geneontology.org/amigo/term/GO:0051271	TGFBR3 CXCL12 DUSP1 ACVR1C IL33 MCC GDF2
0.0445691	2	16	20.0669	Regulation of glutamate secretion	http://amigo.geneontology.org/amigo/term/GO:0014048	KMO AVPR1A
0.0445691	2	16	20.0669	Primary alcohol catabolic process	http://amigo.geneontology.org/amigo/term/GO:0034310	SULT2A1 ALDH2
0.0445691	2	16	20.0669	Steroid esterification	http://amigo.geneontology.org/amigo/term/GO:0034433	APOA5 LCAT
0.0445691	2	16	20.0669	Sterol esterification	http://amigo.geneontology.org/amigo/term/GO:0034434	APOA5 LCAT
0.0445691	2	16	20.0669	Cholesterol esterification	http://amigo.geneontology.org/amigo/term/GO:0034435	APOA5 LCAT
0.0445691	2	16	20.0669	Coronary vasculature morphogenesis	http://amigo.geneontology.org/amigo/term/GO:0060977	TGFBR3 HAND2
0.044608	14	1013	2.21865	Positive regulation of transport	http://amigo.geneontology.org/amigo/term/GO:0051050	EHD3 IGF1 CXCL12 APOA5 EXPH5 KMO LRAT SORL1 SIRT3 PIK3R1 MBL2 AVPR1A ABAT ANG
0.0447938	3	53	9.0869	Amino acid import	http://amigo.geneontology.org/amigo/term/GO:0043090	SLC7A2 SLC6A12 SFXN2
0.0470722	3	54	8.91862	Sulfur compound catabolic process	http://amigo.geneontology.org/amigo/term/GO:0044273	CTH CBS AGXT
0.0476961	5	174	4.61308	Positive regulation of developmental growth	http://amigo.geneontology.org/amigo/term/GO:0048639	IGF1 TGFBR3 ACACB CXCL12 GHR
0.0487113	5	175	4.58672	Tissue remodeling	http://amigo.geneontology.org/amigo/term/GO:0048771	PDK4 PLG RSPO3 HAND2 S1PR1
0.0491262	10	609	2.63605	Regulation of establishment of protein localization	http://amigo.geneontology.org/amigo/term/GO:0070201	IGF1 RAPGEF4 EXPH5 ACVR1C SORL1 HADH SIRT3 PIK3R1 ABAT ANG
0.0500055	4	110	5.83764	Cellular polysaccharide metabolic process	http://amigo.geneontology.org/amigo/term/GO:0044264	IGF1 ACADM G6PC1 PPP1R3B
0.0510192	3	56	8.6001	Catecholamine metabolic process	http://amigo.geneontology.org/amigo/term/GO:0006584	HAND2 PAH ABAT
0.0510192	3	56	8.6001	Catechol-containing compound metabolic process	http://amigo.geneontology.org/amigo/term/GO:0009712	HAND2 PAH ABAT
0.0510192	3	56	8.6001	Negative regulation of blood coagulation	http://amigo.geneontology.org/amigo/term/GO:0030195	PLG ABAT PROS1
0.0510192	4	111	5.78505	Phosphatidylcholine metabolic process	http://amigo.geneontology.org/amigo/term/GO:0046470	APOA5 PNPLA7 LIPC LCAT
0.0514378	18	1489	1.94065	Secretion by cell	http://amigo.geneontology.org/amigo/term/GO:0032940	IGF1 HGF FCN1 RAPGEF4 CXCL12 EXPH5 SLC16A10 KMO PLG ACVR1C PTPRB HADH SIRT3 AVPR1A NRXN1 ABAT PROS1 ANG
0.0514894	9	518	2.78922	Signal release	http://amigo.geneontology.org/amigo/term/GO:0023061	RAPGEF4 CXCL12 SLC16A10 KMO ACVR1C HADH SIRT3 NRXN1 ABAT
0.0530192	3	57	8.44922	Negative regulation of hemostasis	http://amigo.geneontology.org/amigo/term/GO:1900047	PLG ABAT PROS1
0.0534322	2	18	17.8372	Sulfur amino acid biosynthetic process	http://amigo.geneontology.org/amigo/term/GO:0000097	CTH CBS
0.0534322	2	18	17.8372	Serine family amino acid catabolic process	http://amigo.geneontology.org/amigo/term/GO:0009071	CBS AGXT
0.0534322	2	18	17.8372	CD4-positive, alpha-beta T cell cytokine production	http://amigo.geneontology.org/amigo/term/GO:0035743	IL1R1 IL18R1
0.0534322	2	18	17.8372	Negative regulation of amyloid-beta formation	http://amigo.geneontology.org/amigo/term/GO:1902430	IGF1 SORL1
0.0546997	3	58	8.30355	Phospholipid catabolic process	http://amigo.geneontology.org/amigo/term/GO:0009395	PNPLA7 ANGPTL3 LIPC
0.0546997	4	114	5.63281	Primary alcohol metabolic process	http://amigo.geneontology.org/amigo/term/GO:0034308	IGF1 SULT2A1 ALDH2 LRAT
0.056133	9	527	2.74159	Skeletal system development	http://amigo.geneontology.org/amigo/term/GO:0001501	IGF1 GHR INSIG2 PDGFC SRD5A1 HAND2 TAPT1 TSKU GDF2
0.0562446	7	344	3.2667	Positive regulation of protein transport	http://amigo.geneontology.org/amigo/term/GO:0051222	IGF1 EXPH5 SORL1 SIRT3 PIK3R1 ABAT ANG
0.0564927	3	59	8.16281	Cholesterol biosynthetic process	http://amigo.geneontology.org/amigo/term/GO:0006695	SC5D APOA5 INSIG2
0.0564927	5	184	4.36237	Regulation of lipid biosynthetic process	http://amigo.geneontology.org/amigo/term/GO:0046890	PDK4 APOA5 INSIG2 SIRT3 AVPR1A
0.0564927	6	261	3.69046	Protein complex oligomerization	http://amigo.geneontology.org/amigo/term/GO:0051259	EHD3 ACACB CTH STEAP4 CLDN1 TDO2
0.0564927	3	59	8.16281	Secondary alcohol biosynthetic process	http://amigo.geneontology.org/amigo/term/GO:1902653	SC5D APOA5 INSIG2
0.0576431	2	19	16.8984	Positive regulation of T-helper 1 type immune response	http://amigo.geneontology.org/amigo/term/GO:0002827	IL1R1 IL18R1
0.0576431	2	19	16.8984	Catechol-containing compound biosynthetic process	http://amigo.geneontology.org/amigo/term/GO:0009713	HAND2 PAH
0.0576431	2	19	16.8984	Catecholamine biosynthetic process	http://amigo.geneontology.org/amigo/term/GO:0042423	HAND2 PAH
0.0577931	4	117	5.48838	Xenobiotic metabolic process	http://amigo.geneontology.org/amigo/term/GO:0006805	FMO2 SULT2A1 GLYAT CMBL
0.0577931	3	60	8.02676	Cholesterol efflux	http://amigo.geneontology.org/amigo/term/GO:0033344	APOA5 TTC39B TSKU
0.0577931	3	60	8.02676	Negative regulation of coagulation	http://amigo.geneontology.org/amigo/term/GO:0050819	PLG ABAT PROS1
0.0577931	3	60	8.02676	Protein homotetramerization	http://amigo.geneontology.org/amigo/term/GO:0051289	ACACB CTH TDO2
0.0577931	3	60	8.02676	Plasma lipoprotein particle organization	http://amigo.geneontology.org/amigo/term/GO:0071827	APOA5 LIPC LCAT
0.0580592	19	1636	1.86441	Secretion	http://amigo.geneontology.org/amigo/term/GO:0046903	IGF1 HGF FCN1 RAPGEF4 CXCL12 EXPH5 SLC16A10 KMO SOCS2 PLG ACVR1C PTPRB HADH SIRT3 AVPR1A NRXN1 ABAT PROS1 ANG
0.0583779	7	349	3.2199	Maintenance of location	http://amigo.geneontology.org/amigo/term/GO:0051235	ACACB ACVR1C INSIG2 ANGPTL3 SORL1 TTC39B TAPT1
0.0591046	7	350	3.2107	Negative regulation of locomotion	http://amigo.geneontology.org/amigo/term/GO:0040013	CXCL12 DUSP1 ACVR1C IL33 SEMA3D MCC GDF2
0.0598476	3	61	7.89517	Phosphatidylinositol phosphate biosynthetic process	http://amigo.geneontology.org/amigo/term/GO:0046854	SOCS2 PIK3R1 FAM126B
0.0608883	4	120	5.35117	Polysaccharide metabolic process	http://amigo.geneontology.org/amigo/term/GO:0005976	IGF1 ACADM G6PC1 PPP1R3B
0.0608883	2	20	16.0535	Copulation	http://amigo.geneontology.org/amigo/term/GO:0007620	AVPR1A ABAT
0.0608883	2	20	16.0535	Grooming behavior	http://amigo.geneontology.org/amigo/term/GO:0007625	AVPR1A NRXN1
0.0608883	7	353	3.18342	Energy derivation by oxidation of organic compounds	http://amigo.geneontology.org/amigo/term/GO:0015980	SLC25A13 IGF1 ACADM G6PC1 SIRT3 SLC25A25 PPP1R3B
0.0608883	4	120	5.35117	Endothelial cell differentiation	http://amigo.geneontology.org/amigo/term/GO:0045446	CLDN1 ATOH8 S1PR1 GDF2
0.0608883	2	20	16.0535	Mammary gland alveolus development	http://amigo.geneontology.org/amigo/term/GO:0060749	SOCS2 AR
0.0608883	2	20	16.0535	Mammary gland lobule development	http://amigo.geneontology.org/amigo/term/GO:0061377	SOCS2 AR
0.0608883	2	20	16.0535	Negative regulation of release of cytochrome c from mitochondria	http://amigo.geneontology.org/amigo/term/GO:0090201	IGF1 HGF
0.0626032	15	1183	2.03553	Anatomical structure formation involved in morphogenesis	http://amigo.geneontology.org/amigo/term/GO:0048646	HGF TGFBR3 TCF21 DUSP1 PTPRB ANGPTL3 ENPEP RSPO3 HAND2 ATOH8 AR S1PR1 NRXN1 ANG GDF2
0.0644366	5	193	4.15894	Regulation of blood pressure	http://amigo.geneontology.org/amigo/term/GO:0008217	ACSM3 ENPEP AVPR1A AR ABAT
0.0644366	6	272	3.54122	Positive regulation of growth	http://amigo.geneontology.org/amigo/term/GO:0045927	IGF1 TGFBR3 ACACB CXCL12 GHR AVPR1A
0.0644366	5	193	4.15894	Morphogenesis of a branching epithelium	http://amigo.geneontology.org/amigo/term/GO:0061138	HGF TCF21 RSPO3 AR GDF2
0.0646527	10	646	2.48507	Regulation of MAPK cascade	http://amigo.geneontology.org/amigo/term/GO:0043408	IGF1 HGF DUSP1 SORL1 PELI2 SIRT3 PDGFC HAND2 AR NRXN1
0.0647315	2	21	15.2891	Blastocyst growth	http://amigo.geneontology.org/amigo/term/GO:0001832	IGF1 ACVR1C
0.0647315	2	21	15.2891	Glutamate secretion	http://amigo.geneontology.org/amigo/term/GO:0014047	KMO AVPR1A
0.0647315	6	274	3.51537	Peptide hormone secretion	http://amigo.geneontology.org/amigo/term/GO:0030072	RAPGEF4 SLC16A10 ACVR1C HADH SIRT3 ABAT
0.0647315	3	64	7.52509	Regulation of multicellular organism growth	http://amigo.geneontology.org/amigo/term/GO:0040014	IGF1 GHR SOCS2
0.0647315	2	21	15.2891	Positive regulation of fatty acid biosynthetic process	http://amigo.geneontology.org/amigo/term/GO:0045723	APOA5 AVPR1A
0.0647315	3	64	7.52509	Protein-lipid complex subunit organization	http://amigo.geneontology.org/amigo/term/GO:0071825	APOA5 LIPC LCAT
0.0647315	2	21	15.2891	Sialylation	http://amigo.geneontology.org/amigo/term/GO:0097503	ST3GAL6 ST6GAL1
0.0647315	2	21	15.2891	Negative regulation of amyloid precursor protein catabolic process	http://amigo.geneontology.org/amigo/term/GO:1902992	IGF1 SORL1
0.0647315	3	64	7.52509	Negative regulation of reproductive process	http://amigo.geneontology.org/amigo/term/GO:2000242	IGF1 DUSP1 ACVR1C
0.0649111	9	549	2.63172	Regulation of body fluid levels	http://amigo.geneontology.org/amigo/term/GO:0050878	EHD3 F9 SOCS2 PLG PIK3R1 CLDN1 CLEC1B ABAT PROS1
0.0649111	18	1545	1.87031	Export from cell	http://amigo.geneontology.org/amigo/term/GO:0140352	IGF1 HGF FCN1 RAPGEF4 CXCL12 EXPH5 SLC16A10 KMO PLG ACVR1C PTPRB HADH SIRT3 AVPR1A NRXN1 ABAT PROS1 ANG
0.0649111	7	361	3.11287	Positive regulation of establishment of protein localization	http://amigo.geneontology.org/amigo/term/GO:1904951	IGF1 EXPH5 SORL1 SIRT3 PIK3R1 ABAT ANG
0.0664364	3	65	7.40932	Regulation of heart growth	http://amigo.geneontology.org/amigo/term/GO:0060420	IGF1 TGFBR3 ACACB
0.0664364	3	65	7.40932	Response to fatty acid	http://amigo.geneontology.org/amigo/term/GO:0070542	PDK4 INSIG2 CLDN1
0.0664587	4	125	5.13713	Cellular response to xenobiotic stimulus	http://amigo.geneontology.org/amigo/term/GO:0071466	FMO2 SULT2A1 GLYAT CMBL
0.0670682	5	197	4.0745	Protein homooligomerization	http://amigo.geneontology.org/amigo/term/GO:0051260	EHD3 ACACB CTH STEAP4 TDO2
0.0687624	3	66	7.29706	Sterol biosynthetic process	http://amigo.geneontology.org/amigo/term/GO:0016126	SC5D APOA5 INSIG2
0.0688271	2	22	14.5941	Ethanol metabolic process	http://amigo.geneontology.org/amigo/term/GO:0006067	SULT2A1 ALDH2
0.0688271	2	22	14.5941	High-density lipoprotein particle assembly	http://amigo.geneontology.org/amigo/term/GO:0034380	APOA5 LCAT
0.0688271	2	22	14.5941	Regulation of insulin-like growth factor receptor signaling pathway	http://amigo.geneontology.org/amigo/term/GO:0043567	IGF1 AR
0.0690169	5	199	4.03355	Regulation of insulin secretion	http://amigo.geneontology.org/amigo/term/GO:0050796	RAPGEF4 ACVR1C HADH SIRT3 ABAT
0.0692972	6	280	3.44004	Peptide secretion	http://amigo.geneontology.org/amigo/term/GO:0002790	RAPGEF4 SLC16A10 ACVR1C HADH SIRT3 ABAT
0.0729836	5	202	3.97364	Cartilage development	http://amigo.geneontology.org/amigo/term/GO:0051216	GHR HAND2 TAPT1 TSKU GDF2
0.0733367	3	68	7.08244	Maintenance of protein location in cell	http://amigo.geneontology.org/amigo/term/GO:0032507	INSIG2 SORL1 TAPT1
0.0739641	2	23	13.9596	Glycine metabolic process	http://amigo.geneontology.org/amigo/term/GO:0006544	GLYAT AGXT
0.0739641	2	23	13.9596	Male genitalia development	http://amigo.geneontology.org/amigo/term/GO:0030539	SRD5A1 AR
0.0740838	7	373	3.01273	Blood coagulation	http://amigo.geneontology.org/amigo/term/GO:0007596	EHD3 F9 PLG PIK3R1 CLEC1B ABAT PROS1
0.0744224	11	772	2.28742	Cellular response to nitrogen compound	http://amigo.geneontology.org/amigo/term/GO:1901699	PDK4 IGF1 GHR SOCS2 INSIG2 G6PC1 ECHDC3 SORL1 PDGFC SRD5A1 PIK3R1
0.0753906	3	69	6.97979	Regulation of complement activation	http://amigo.geneontology.org/amigo/term/GO:0030449	CD5L C1S PROS1
0.0776954	7	377	2.98076	Hemostasis	http://amigo.geneontology.org/amigo/term/GO:0007599	EHD3 F9 PLG PIK3R1 CLEC1B ABAT PROS1
0.0780486	5	207	3.87766	Morphogenesis of a branching structure	http://amigo.geneontology.org/amigo/term/GO:0001763	HGF TCF21 RSPO3 AR GDF2
0.0780486	2	24	13.3779	Glycogen catabolic process	http://amigo.geneontology.org/amigo/term/GO:0005980	G6PC1 PPP1R3B
0.0780486	2	24	13.3779	Positive regulation of glycoprotein biosynthetic process	http://amigo.geneontology.org/amigo/term/GO:0010560	IGF1 IL33
0.0780486	2	24	13.3779	High-density lipoprotein particle remodeling	http://amigo.geneontology.org/amigo/term/GO:0034375	LIPC LCAT
0.0780486	2	24	13.3779	Cellular response to sterol	http://amigo.geneontology.org/amigo/term/GO:0036315	INSIG2 GRAMD1C
0.0780486	7	378	2.97287	Coagulation	http://amigo.geneontology.org/amigo/term/GO:0050817	EHD3 F9 PLG PIK3R1 CLEC1B ABAT PROS1
0.0780486	10	673	2.38537	Cellular response to lipid	http://amigo.geneontology.org/amigo/term/GO:0071396	PDK4 KMO TCF21 KLF9 CD274 INSIG2 SRD5A1 CLDN1 AR GRAMD1C
0.0780486	2	24	13.3779	Positive regulation of transcription regulatory region DNA binding	http://amigo.geneontology.org/amigo/term/GO:2000679	IGF1 HAND2
0.0793651	3	71	6.78318	Regulation of blood coagulation	http://amigo.geneontology.org/amigo/term/GO:0030193	PLG ABAT PROS1
0.0793651	3	71	6.78318	Regulation of organic acid transport	http://amigo.geneontology.org/amigo/term/GO:0032890	KMO AVPR1A ABAT
0.0795083	20	1835	1.7497	Positive regulation of cell communication	http://amigo.geneontology.org/amigo/term/GO:0010647	IGF1 HGF TGFBR3 GHR IL1R1 IL18R1 CTH KMO SORL1 PELI2 SIRT3 PDGFC PIK3R1 RSPO3 DIXDC1 HAND2 AR NRXN1 ABAT GDF2
0.0809896	4	135	4.7566	Response to xenobiotic stimulus	http://amigo.geneontology.org/amigo/term/GO:0009410	FMO2 SULT2A1 GLYAT CMBL
0.082128	8	479	2.68117	Phospholipid metabolic process	http://amigo.geneontology.org/amigo/term/GO:0006644	APOA5 SOCS2 PNPLA7 ANGPTL3 PIK3R1 FAM126B LIPC LCAT
0.082128	14	1122	2.00311	Enzyme linked receptor protein signaling pathway	http://amigo.geneontology.org/amigo/term/GO:0007167	PDK4 IGF1 HGF TGFBR3 GHR SOCS2 ACVR1C SORL1 PDGFC PIK3R1 ATOH8 AR NRXN1 GDF2
0.082128	20	1842	1.74305	Positive regulation of signaling	http://amigo.geneontology.org/amigo/term/GO:0023056	IGF1 HGF TGFBR3 GHR IL1R1 IL18R1 CTH KMO SORL1 PELI2 SIRT3 PDGFC PIK3R1 RSPO3 DIXDC1 HAND2 AR NRXN1 ABAT GDF2
0.082128	4	136	4.72162	Regulation of interferon-gamma production	http://amigo.geneontology.org/amigo/term/GO:0032649	IL1R1 IL18R1 CD274 IL33
0.082128	5	211	3.80415	Sulfur compound biosynthetic process	http://amigo.geneontology.org/amigo/term/GO:0044272	PDK4 ST3GAL6 ACACB CTH CBS
0.0821283	2	25	12.8428	Positive regulation of T cell cytokine production	http://amigo.geneontology.org/amigo/term/GO:0002726	IL1R1 IL18R1
0.0821283	2	25	12.8428	Glucan catabolic process	http://amigo.geneontology.org/amigo/term/GO:0009251	G6PC1 PPP1R3B
0.0821283	2	25	12.8428	Reverse cholesterol transport	http://amigo.geneontology.org/amigo/term/GO:0043691	LIPC LCAT
0.0830163	4	137	4.68716	Platelet degranulation	http://amigo.geneontology.org/amigo/term/GO:0002576	IGF1 HGF PLG PROS1
0.0830163	4	137	4.68716	Interferon-gamma production	http://amigo.geneontology.org/amigo/term/GO:0032609	IL1R1 IL18R1 CD274 IL33
0.0830163	3	73	6.59734	Regulation of hemostasis	http://amigo.geneontology.org/amigo/term/GO:1900046	PLG ABAT PROS1
0.0842147	6	297	3.24314	Mesenchyme development	http://amigo.geneontology.org/amigo/term/GO:0060485	HGF TGFBR3 TCF21 SEMA3D HAND2 TAPT1
0.0846558	4	138	4.65319	Regulation of endothelial cell proliferation	http://amigo.geneontology.org/amigo/term/GO:0001936	CXCL12 ATOH8 ANG GDF2
0.0855421	3	74	6.50818	Cellular aldehyde metabolic process	http://amigo.geneontology.org/amigo/term/GO:0006081	GRHPR AGXT BCO2
0.0862357	6	299	3.22144	Negative regulation of cell migration	http://amigo.geneontology.org/amigo/term/GO:0030336	CXCL12 DUSP1 ACVR1C IL33 MCC GDF2
0.0863159	5	215	3.73338	Regulation of carbohydrate metabolic process	http://amigo.geneontology.org/amigo/term/GO:0006109	PDK4 IGF1 ACACB ACADM PPP1R3B
0.0863968	2	26	12.3489	Cellular polysaccharide catabolic process	http://amigo.geneontology.org/amigo/term/GO:0044247	G6PC1 PPP1R3B
0.0863968	2	26	12.3489	Positive regulation of cellular response to insulin stimulus	http://amigo.geneontology.org/amigo/term/GO:1900078	ECHDC3 SORL1
0.0863968	2	26	12.3489	Positive regulation of glycoprotein metabolic process	http://amigo.geneontology.org/amigo/term/GO:1903020	IGF1 IL33
0.086909	3	75	6.42141	Cellular iron ion homeostasis	http://amigo.geneontology.org/amigo/term/GO:0006879	CP STEAP4 GDF2
0.086909	3	75	6.42141	Regulation of phospholipase activity	http://amigo.geneontology.org/amigo/term/GO:0010517	ANGPTL3 AVPR1A ANG
0.086909	10	692	2.31987	Regulation of growth	http://amigo.geneontology.org/amigo/term/GO:0040008	IGF1 TGFBR3 ACACB CXCL12 GHR SOCS2 SEMA3D AVPR1A AR GDF2
0.086909	4	140	4.58672	Regulation of wound healing	http://amigo.geneontology.org/amigo/term/GO:0061041	PLG CLDN1 ABAT PROS1
0.0887944	4	141	4.55419	Regulation of phosphatidylinositol 3-kinase signaling	http://amigo.geneontology.org/amigo/term/GO:0014066	IGF1 HGF PDGFC PIK3R1
0.0892709	3	76	6.33692	Cellular polysaccharide biosynthetic process	http://amigo.geneontology.org/amigo/term/GO:0033692	IGF1 ACADM PPP1R3B
0.0892709	3	76	6.33692	Regulation of coagulation	http://amigo.geneontology.org/amigo/term/GO:0050818	PLG ABAT PROS1
0.0892709	3	76	6.33692	Positive regulation of lipase activity	http://amigo.geneontology.org/amigo/term/GO:0060193	APOA5 AVPR1A ANG
0.0897682	7	395	2.84493	Glycerophospholipid metabolic process	http://amigo.geneontology.org/amigo/term/GO:0006650	APOA5 SOCS2 PNPLA7 PIK3R1 FAM126B LIPC LCAT
0.0904638	2	27	11.8915	Fibrinolysis	http://amigo.geneontology.org/amigo/term/GO:0042730	PLG PROS1
0.0904638	2	27	11.8915	Positive regulation of positive chemotaxis	http://amigo.geneontology.org/amigo/term/GO:0050927	CXCL12 S1PR1
0.0904638	2	27	11.8915	Synapse maturation	http://amigo.geneontology.org/amigo/term/GO:0060074	NFIA NRXN1
0.0910656	4	143	4.4905	Vitamin metabolic process	http://amigo.geneontology.org/amigo/term/GO:0006766	VNN3 LRAT TTPA CYB5A
0.0910656	4	143	4.4905	Response to estradiol	http://amigo.geneontology.org/amigo/term/GO:0032355	GHR DUSP1 SOCS2 SRD5A1
0.0910656	4	143	4.4905	Cardiocyte differentiation	http://amigo.geneontology.org/amigo/term/GO:0035051	IGF1 TGFBR3 ACADM HAND2
0.0930209	4	144	4.45931	Endothelium development	http://amigo.geneontology.org/amigo/term/GO:0003158	CLDN1 ATOH8 S1PR1 GDF2
0.0945191	2	28	11.4668	Polysaccharide catabolic process	http://amigo.geneontology.org/amigo/term/GO:0000272	G6PC1 PPP1R3B
0.0945191	2	28	11.4668	Positive regulation of cardiac muscle hypertrophy	http://amigo.geneontology.org/amigo/term/GO:0010613	IGF1 HAND2
0.0945191	2	28	11.4668	C4-dicarboxylate transport	http://amigo.geneontology.org/amigo/term/GO:0015740	SLC25A13 ABAT
0.0945191	2	28	11.4668	Response to gonadotropin	http://amigo.geneontology.org/amigo/term/GO:0034698	TGFBR3 SRD5A1
0.0945191	2	28	11.4668	Thyroid hormone metabolic process	http://amigo.geneontology.org/amigo/term/GO:0042403	SULT2A1 SLC16A10
0.0945191	2	28	11.4668	Regulation of positive chemotaxis	http://amigo.geneontology.org/amigo/term/GO:0050926	CXCL12 S1PR1
0.0945191	2	28	11.4668	Negative regulation of stress fiber assembly	http://amigo.geneontology.org/amigo/term/GO:0051497	PIK3R1 S1PR1
0.0945191	2	28	11.4668	Synaptic membrane adhesion	http://amigo.geneontology.org/amigo/term/GO:0099560	LRRC4C NRXN1
0.0952492	3	79	6.09627	Response to activity	http://amigo.geneontology.org/amigo/term/GO:0014823	HADH SRD5A1 SLC25A25
0.0952492	3	79	6.09627	Cardiac muscle tissue growth	http://amigo.geneontology.org/amigo/term/GO:0055017	IGF1 TGFBR3 S1PR1
0.0972624	12	930	2.07142	Regulation of cytokine production	http://amigo.geneontology.org/amigo/term/GO:0001817	IGF1 HGF FCN1 RNF125 IL1R1 IL18R1 CD274 IL33 SORL1 PIK3R1 TSKU GDF2
0.0980964	3	80	6.02007	Regulation of tissue remodeling	http://amigo.geneontology.org/amigo/term/GO:0034103	PDK4 HAND2 S1PR1
0.0984347	9	606	2.38419	Regulation of system process	http://amigo.geneontology.org/amigo/term/GO:0044057	EHD3 IGF1 HGF CELF2 APOA5 HAND2 AVPR1A NRXN1 ABAT
0.0994266	15	1282	1.87834	Regulation of response to external stimulus	http://amigo.geneontology.org/amigo/term/GO:0032101	IGF1 HGF FCN1 RNF125 CXCL12 IL1R1 DUSP1 PLG IL33 SEMA3D S1PR1 CD163 NRXN1 ABAT PROS1
0.0996074	2	29	11.0714	Positive regulation of muscle hypertrophy	http://amigo.geneontology.org/amigo/term/GO:0014742	IGF1 HAND2
0.100538	4	149	4.30967	Regulation of nervous system process	http://amigo.geneontology.org/amigo/term/GO:0031644	HGF AVPR1A NRXN1 ABAT
0.100538	11	824	2.14307	Regulation of kinase activity	http://amigo.geneontology.org/amigo/term/GO:0043549	IGF1 HGF GHR DUSP1 SOCS2 PTPRB SORL1 PDGFC PIK3R1 NRXN1 ANG
0.100908	12	937	2.05595	Cytokine production	http://amigo.geneontology.org/amigo/term/GO:0001816	IGF1 HGF FCN1 RNF125 IL1R1 IL18R1 CD274 IL33 SORL1 PIK3R1 TSKU GDF2
0.100908	12	937	2.05595	Regulation of protein localization	http://amigo.geneontology.org/amigo/term/GO:0032880	IGF1 RAPGEF4 EXPH5 ACVR1C SORL1 HADH SIRT3 PIK3R1 AR NRXN1 ABAT ANG
0.101182	9	611	2.36468	Behavior	http://amigo.geneontology.org/amigo/term/GO:0007610	CXCL12 BCHE SRD5A1 RCAN1 HAND2 AVPR1A NEGR1 NRXN1 ABAT
0.101182	5	229	3.50514	Insulin secretion	http://amigo.geneontology.org/amigo/term/GO:0030073	RAPGEF4 ACVR1C HADH SIRT3 ABAT
0.101182	10	717	2.23898	Negative regulation of cellular component organization	http://amigo.geneontology.org/amigo/term/GO:0051129	IGF1 HGF DUSP1 SORL1 PIK3R1 SEMA3D AR S1PR1 NRXN1 TSKU
0.101182	6	316	3.04814	Negative regulation of cell motility	http://amigo.geneontology.org/amigo/term/GO:2000146	CXCL12 DUSP1 ACVR1C IL33 MCC GDF2
0.101666	10	718	2.23587	Response to wounding	http://amigo.geneontology.org/amigo/term/GO:0009611	EHD3 IGF1 F9 PLG PIK3R1 CLDN1 CLEC1B TSKU ABAT PROS1
0.10175	3	82	5.87324	Polysaccharide biosynthetic process	http://amigo.geneontology.org/amigo/term/GO:0000271	IGF1 ACADM PPP1R3B
0.10175	3	82	5.87324	Neural crest cell development	http://amigo.geneontology.org/amigo/term/GO:0014032	SEMA3D HAND2 TAPT1
0.102317	16	1411	1.82039	Negative regulation of signal transduction	http://amigo.geneontology.org/amigo/term/GO:0009968	IGF1 HGF TGFBR3 RNF125 CXCL12 CTH TCF21 DUSP1 SOCS2 INSIG2 SORL1 SIRT3 RCAN1 AR MCC TSKU
0.10303	11	830	2.12758	Positive regulation of immune response	http://amigo.geneontology.org/amigo/term/GO:0050778	CD5L FCN1 IL1R1 IL18R1 CD274 IL33 PIK3R1 MBL2 C1S COLEC10 PROS1
0.104015	3	83	5.80248	Nucleoside bisphosphate biosynthetic process	http://amigo.geneontology.org/amigo/term/GO:0033866	PDK4 ACACB SLC25A16
0.104015	3	83	5.80248	Ribonucleoside bisphosphate biosynthetic process	http://amigo.geneontology.org/amigo/term/GO:0034030	PDK4 ACACB SLC25A16
0.104015	3	83	5.80248	Purine nucleoside bisphosphate biosynthetic process	http://amigo.geneontology.org/amigo/term/GO:0034033	PDK4 ACACB SLC25A16
0.104135	4	152	4.22461	Organophosphate ester transport	http://amigo.geneontology.org/amigo/term/GO:0015748	APOA5 G6PC1 SLC25A25 XKR4
0.105989	5	233	3.44496	Regulation of peptide hormone secretion	http://amigo.geneontology.org/amigo/term/GO:0090276	RAPGEF4 ACVR1C HADH SIRT3 ABAT
0.10711	6	322	2.99134	Peptide transport	http://amigo.geneontology.org/amigo/term/GO:0015833	RAPGEF4 SLC16A10 ACVR1C HADH SIRT3 ABAT
0.107676	4	154	4.16975	Endothelial cell proliferation	http://amigo.geneontology.org/amigo/term/GO:0001935	CXCL12 ATOH8 ANG GDF2
0.107676	2	31	10.3571	Negative regulation of actin filament bundle assembly	http://amigo.geneontology.org/amigo/term/GO:0032232	PIK3R1 S1PR1
0.107676	2	31	10.3571	Negative regulation of lipid catabolic process	http://amigo.geneontology.org/amigo/term/GO:0050995	ACACB SORL1
0.107676	2	31	10.3571	Cartilage development involved in endochondral bone morphogenesis	http://amigo.geneontology.org/amigo/term/GO:0060351	GHR TSKU
0.107676	2	31	10.3571	Heart trabecula morphogenesis	http://amigo.geneontology.org/amigo/term/GO:0061384	TGFBR3 S1PR1
0.108037	5	235	3.41564	Regulation of neurotransmitter levels	http://amigo.geneontology.org/amigo/term/GO:0001505	SLC6A12 KMO PAH NRXN1 ABAT
0.108543	6	324	2.97287	Adaptive immune response based on somatic recombination of immune receptors built from immunoglobulin superfamily domains	http://amigo.geneontology.org/amigo/term/GO:0002460	IL1R1 IL18R1 CD274 IL33 MBL2 C1S
0.108705	9	628	2.30066	Positive regulation of cytokine production	http://amigo.geneontology.org/amigo/term/GO:0001819	HGF FCN1 IL1R1 IL18R1 CD274 IL33 SORL1 PIK3R1 GDF2
0.108705	1	3	53.5117	Maternal aggressive behavior	http://amigo.geneontology.org/amigo/term/GO:0002125	AVPR1A
0.108705	1	3	53.5117	Regulation of tolerance induction dependent upon immune response	http://amigo.geneontology.org/amigo/term/GO:0002652	CD274
0.108705	5	237	3.38682	Regulation of peptide secretion	http://amigo.geneontology.org/amigo/term/GO:0002791	RAPGEF4 ACVR1C HADH SIRT3 ABAT
0.108705	9	632	2.2861	Circulatory system process	http://amigo.geneontology.org/amigo/term/GO:0003013	SLC7A2 ACSM3 EHD3 CELF2 CXCL12 ENPEP AVPR1A AR ABAT
0.108705	1	3	53.5117	Muscular septum morphogenesis	http://amigo.geneontology.org/amigo/term/GO:0003150	TGFBR3
0.108705	2	32	10.0335	Regulation of glycogen biosynthetic process	http://amigo.geneontology.org/amigo/term/GO:0005979	IGF1 PPP1R3B
0.108705	1	3	53.5117	Purine nucleobase catabolic process	http://amigo.geneontology.org/amigo/term/GO:0006145	DPYD
0.108705	1	3	53.5117	Pyrimidine nucleobase catabolic process	http://amigo.geneontology.org/amigo/term/GO:0006208	DPYD
0.108705	1	3	53.5117	Thymine catabolic process	http://amigo.geneontology.org/amigo/term/GO:0006210	DPYD
0.108705	1	3	53.5117	Amino-acid betaine catabolic process	http://amigo.geneontology.org/amigo/term/GO:0006579	DMGDH
0.108705	1	3	53.5117	NADP biosynthetic process	http://amigo.geneontology.org/amigo/term/GO:0006741	NADK2
0.108705	9	637	2.26816	Endocytosis	http://amigo.geneontology.org/amigo/term/GO:0006897	EHD3 CD5L FCN1 APOA5 GHR SORL1 MBL2 CD163 XKR4
0.108705	2	33	9.72941	Phagocytosis, recognition	http://amigo.geneontology.org/amigo/term/GO:0006910	FCN1 MBL2
0.108705	6	325	2.96373	Negative regulation of cell adhesion	http://amigo.geneontology.org/amigo/term/GO:0007162	CXCL12 DUSP1 CD274 PLG PIK3R1 ABAT
0.108705	1	3	53.5117	Transforming growth factor beta receptor complex assembly	http://amigo.geneontology.org/amigo/term/GO:0007181	TGFBR3
0.108705	1	3	53.5117	Glyoxylate catabolic process	http://amigo.geneontology.org/amigo/term/GO:0009436	AGXT
0.108705	1	3	53.5117	Glycolate metabolic process	http://amigo.geneontology.org/amigo/term/GO:0009441	IGF1
0.108705	2	33	9.72941	Response to salt stress	http://amigo.geneontology.org/amigo/term/GO:0009651	KMO CLDN1
0.108705	2	32	10.0335	Regulation of glucan biosynthetic process	http://amigo.geneontology.org/amigo/term/GO:0010962	IGF1 PPP1R3B
0.108705	3	87	5.5357	Mesenchymal cell development	http://amigo.geneontology.org/amigo/term/GO:0014031	SEMA3D HAND2 TAPT1
0.108705	1	3	53.5117	Branchiomeric skeletal muscle development	http://amigo.geneontology.org/amigo/term/GO:0014707	TCF21
0.108705	1	3	53.5117	Tetraterpenoid metabolic process	http://amigo.geneontology.org/amigo/term/GO:0016108	BCO2
0.108705	1	3	53.5117	Carotenoid metabolic process	http://amigo.geneontology.org/amigo/term/GO:0016116	BCO2
0.108705	1	3	53.5117	Carnitine metabolic process, CoA-linked	http://amigo.geneontology.org/amigo/term/GO:0019254	ACADM
0.108705	1	3	53.5117	Thymine metabolic process	http://amigo.geneontology.org/amigo/term/GO:0019859	DPYD
0.108705	1	3	53.5117	Uracil metabolic process	http://amigo.geneontology.org/amigo/term/GO:0019860	DPYD
0.108705	1	3	53.5117	CD86 biosynthetic process	http://amigo.geneontology.org/amigo/term/GO:0035781	IL33
0.108705	1	3	53.5117	Interleukin-33-mediated signaling pathway	http://amigo.geneontology.org/amigo/term/GO:0038172	IL33
0.108705	19	1817	1.67868	Regulation of cell population proliferation	http://amigo.geneontology.org/amigo/term/GO:0042127	IGF1 TGFBR3 CXCL12 BCHE KLF9 CD274 PLG ACVR1C IL33 PDGFC CLDN1 HAND2 AVPR1A ATOH8 AR S1PR1 MCC ANG GDF2
0.108705	1	3	53.5117	Terpene metabolic process	http://amigo.geneontology.org/amigo/term/GO:0042214	BCO2
0.108705	1	3	53.5117	Arginine biosynthetic process via ornithine	http://amigo.geneontology.org/amigo/term/GO:0042450	OTC
0.108705	1	3	53.5117	Cellular response to water deprivation	http://amigo.geneontology.org/amigo/term/GO:0042631	AVPR1A
0.108705	1	3	53.5117	Homocysteine catabolic process	http://amigo.geneontology.org/amigo/term/GO:0043418	CBS
0.108705	1	3	53.5117	Glial cell-derived neurotrophic factor production	http://amigo.geneontology.org/amigo/term/GO:0044467	SORL1
0.108705	1	3	53.5117	Positive regulation of integrin biosynthetic process	http://amigo.geneontology.org/amigo/term/GO:0045726	AR
0.108705	2	32	10.0335	Negative regulation of fatty acid metabolic process	http://amigo.geneontology.org/amigo/term/GO:0045922	ACACB INSIG2
0.108705	1	3	53.5117	Deoxyribonucleoside catabolic process	http://amigo.geneontology.org/amigo/term/GO:0046121	DPYD
0.108705	2	33	9.72941	Regulation of axon extension involved in axon guidance	http://amigo.geneontology.org/amigo/term/GO:0048841	CXCL12 SEMA3D
0.108705	3	88	5.47279	Stem cell development	http://amigo.geneontology.org/amigo/term/GO:0048864	SEMA3D HAND2 TAPT1
0.108705	2	33	9.72941	Positive regulation of synaptic transmission, glutamatergic	http://amigo.geneontology.org/amigo/term/GO:0051968	KMO NRXN1
0.108705	2	32	10.0335	Positive regulation of cardiac muscle tissue growth	http://amigo.geneontology.org/amigo/term/GO:0055023	IGF1 TGFBR3
0.108705	1	3	53.5117	Regulation of branching involved in salivary gland morphogenesis by mesenchymal-epithelial signaling	http://amigo.geneontology.org/amigo/term/GO:0060665	HGF
0.108705	1	3	53.5117	Tertiary branching involved in mammary gland duct morphogenesis	http://amigo.geneontology.org/amigo/term/GO:0060748	AR
0.108705	1	3	53.5117	Positive regulation of epithelial cell proliferation involved in prostate gland development	http://amigo.geneontology.org/amigo/term/GO:0060769	AR
0.108705	1	3	53.5117	Cardiac fibroblast cell differentiation	http://amigo.geneontology.org/amigo/term/GO:0060935	TGFBR3
0.108705	1	3	53.5117	Cardiac fibroblast cell development	http://amigo.geneontology.org/amigo/term/GO:0060936	TGFBR3
0.108705	1	3	53.5117	Epicardium-derived cardiac fibroblast cell differentiation	http://amigo.geneontology.org/amigo/term/GO:0060938	TGFBR3
0.108705	1	3	53.5117	Epicardium-derived cardiac fibroblast cell development	http://amigo.geneontology.org/amigo/term/GO:0060939	TGFBR3
0.108705	2	32	10.0335	Positive regulation of cartilage development	http://amigo.geneontology.org/amigo/term/GO:0061036	TAPT1 GDF2
0.108705	3	87	5.5357	Negative regulation of wound healing	http://amigo.geneontology.org/amigo/term/GO:0061045	PLG ABAT PROS1
0.108705	1	3	53.5117	Glutamate secretion, neurotransmission	http://amigo.geneontology.org/amigo/term/GO:0061535	KMO
0.108705	1	3	53.5117	Metanephric glomerulus morphogenesis	http://amigo.geneontology.org/amigo/term/GO:0072275	TCF21
0.108705	1	3	53.5117	Metanephric glomerulus vasculature morphogenesis	http://amigo.geneontology.org/amigo/term/GO:0072276	TCF21
0.108705	1	3	53.5117	Metanephric glomerular capillary formation	http://amigo.geneontology.org/amigo/term/GO:0072277	TCF21
0.108705	5	239	3.35848	Regulation of peptide transport	http://amigo.geneontology.org/amigo/term/GO:0090087	RAPGEF4 ACVR1C HADH SIRT3 ABAT
0.108705	1	3	53.5117	Regulation of high-density lipoprotein particle assembly	http://amigo.geneontology.org/amigo/term/GO:0090107	LCAT
0.108705	1	3	53.5117	Neuroligin clustering involved in postsynaptic membrane assembly	http://amigo.geneontology.org/amigo/term/GO:0097118	NRXN1
0.108705	1	3	53.5117	Serine import into mitochondrion	http://amigo.geneontology.org/amigo/term/GO:0140300	SFXN2
0.108705	1	3	53.5117	Regulation of glial cell-derived neurotrophic factor production	http://amigo.geneontology.org/amigo/term/GO:1900166	SORL1
0.108705	1	3	53.5117	Positive regulation of glial cell-derived neurotrophic factor production	http://amigo.geneontology.org/amigo/term/GO:1900168	SORL1
0.108705	1	3	53.5117	Positive regulation of prolactin secretion	http://amigo.geneontology.org/amigo/term/GO:1902722	ABAT
0.108705	1	3	53.5117	Negative regulation of tau-protein kinase activity	http://amigo.geneontology.org/amigo/term/GO:1902948	SORL1
0.108705	1	3	53.5117	Negative regulation of aspartic-type endopeptidase activity involved in amyloid precursor protein catabolic process	http://amigo.geneontology.org/amigo/term/GO:1902960	SORL1
0.108705	1	3	53.5117	Positive regulation of bone development	http://amigo.geneontology.org/amigo/term/GO:1903012	TAPT1
0.108705	1	3	53.5117	Regulation of glutamate secretion, neurotransmission	http://amigo.geneontology.org/amigo/term/GO:1903294	KMO
0.108705	1	3	53.5117	Positive regulation of glutamate secretion, neurotransmission	http://amigo.geneontology.org/amigo/term/GO:1903296	KMO
0.108705	4	157	4.09007	Organic acid transmembrane transport	http://amigo.geneontology.org/amigo/term/GO:1903825	SLC7A2 SLC25A13 ACACB SFXN2
0.108705	4	155	4.14284	Carboxylic acid transmembrane transport	http://amigo.geneontology.org/amigo/term/GO:1905039	SLC7A2 SLC25A13 ACACB SFXN2
0.108705	1	3	53.5117	Activated CD8-positive, alpha-beta T cell apoptotic process	http://amigo.geneontology.org/amigo/term/GO:1905397	CD274
0.108705	1	3	53.5117	Regulation of activated CD8-positive, alpha-beta T cell apoptotic process	http://amigo.geneontology.org/amigo/term/GO:1905402	CD274
0.108705	1	3	53.5117	Regulation of peroxidase activity	http://amigo.geneontology.org/amigo/term/GO:2000468	SIRT3
0.108705	1	3	53.5117	Negative regulation of SREBP signaling pathway	http://amigo.geneontology.org/amigo/term/GO:2000639	INSIG2
0.108705	1	3	53.5117	Regulation of semaphorin-plexin signaling pathway	http://amigo.geneontology.org/amigo/term/GO:2001260	HAND2
0.108705	1	3	53.5117	Malonyl-CoA biosynthetic process	http://amigo.geneontology.org/amigo/term/GO:2001295	ACACB
0.109067	6	335	2.87526	Hormone secretion	http://amigo.geneontology.org/amigo/term/GO:0046879	RAPGEF4 SLC16A10 ACVR1C HADH SIRT3 ABAT
0.109357	3	90	5.35117	Cellular response to leukemia inhibitory factor	http://amigo.geneontology.org/amigo/term/GO:1990830	RNF125 CTH LRAT
0.109518	5	245	3.27623	Extrinsic apoptotic signaling pathway	http://amigo.geneontology.org/amigo/term/GO:0097191	IGF1 HGF IL33 PIK3R1 AR
0.110101	2	34	9.44325	Activation of phospholipase C activity	http://amigo.geneontology.org/amigo/term/GO:0007202	AVPR1A ANG
0.110101	2	34	9.44325	Activation of protein kinase B activity	http://amigo.geneontology.org/amigo/term/GO:0032148	IGF1 ANG
0.110688	4	163	3.93951	Organophosphate catabolic process	http://amigo.geneontology.org/amigo/term/GO:0046434	PNPLA7 ANGPTL3 LIPC DPYD
0.111416	3	91	5.29237	Positive regulation of lipid biosynthetic process	http://amigo.geneontology.org/amigo/term/GO:0046889	APOA5 SIRT3 AVPR1A
0.111416	3	91	5.29237	Response to leukemia inhibitory factor	http://amigo.geneontology.org/amigo/term/GO:1990823	RNF125 CTH LRAT
0.111571	12	978	1.96976	Negative regulation of apoptotic process	http://amigo.geneontology.org/amigo/term/GO:0043066	PDK4 IGF1 HGF CXCL12 CTH DUSP1 SOCS2 RNF144B PIK3R1 FABP1 HAND2 AR
0.112918	15	1337	1.80107	Cellular amide metabolic process	http://amigo.geneontology.org/amigo/term/GO:0043603	PDK4 ACSM3 IGF1 OTC ST6GAL1 ACACB VNN3 KYNU SORL1 ENPEP SIRT3 GLYAT GNE ANG TDO2
0.112918	9	644	2.2435	Regulation of plasma membrane bounded cell projection organization	http://amigo.geneontology.org/amigo/term/GO:0120035	HGF CXCL12 PIK3R1 LRRC4C SEMA3D TAPT1 NEGR1 NRXN1 TSKU
0.113098	3	92	5.23484	Amino acid transmembrane transport	http://amigo.geneontology.org/amigo/term/GO:0003333	SLC7A2 SLC25A13 SFXN2
0.113098	3	92	5.23484	Gluconeogenesis	http://amigo.geneontology.org/amigo/term/GO:0006094	SLC25A13 ACADM G6PC1
0.113098	3	92	5.23484	Cellular carbohydrate biosynthetic process	http://amigo.geneontology.org/amigo/term/GO:0034637	IGF1 ACADM PPP1R3B
0.113098	3	92	5.23484	Regulation of organ growth	http://amigo.geneontology.org/amigo/term/GO:0046620	IGF1 TGFBR3 ACACB
0.113098	3	92	5.23484	Iron ion homeostasis	http://amigo.geneontology.org/amigo/term/GO:0055072	CP STEAP4 GDF2
0.113195	6	340	2.83297	Glycerolipid biosynthetic process	http://amigo.geneontology.org/amigo/term/GO:0045017	SOCS2 PIK3R1 FAM126B AGMO LCAT ANG
0.113548	2	35	9.17344	Receptor recycling	http://amigo.geneontology.org/amigo/term/GO:0001881	EHD3 SORL1
0.113548	2	35	9.17344	Regulation of monocyte chemotaxis	http://amigo.geneontology.org/amigo/term/GO:0090025	CXCL12 DUSP1
0.114947	5	250	3.2107	Organic hydroxy compound biosynthetic process	http://amigo.geneontology.org/amigo/term/GO:1901617	SC5D APOA5 INSIG2 HAND2 PAH
0.114979	6	342	2.81641	Negative regulation of cytokine production	http://amigo.geneontology.org/amigo/term/GO:0001818	IGF1 HGF RNF125 CD274 IL33 TSKU
0.114979	3	93	5.17856	Regulation of humoral immune response	http://amigo.geneontology.org/amigo/term/GO:0002920	CD5L C1S PROS1
0.114979	3	93	5.17856	Neural crest cell differentiation	http://amigo.geneontology.org/amigo/term/GO:0014033	SEMA3D HAND2 TAPT1
0.115931	5	251	3.19791	Negative regulation of apoptotic signaling pathway	http://amigo.geneontology.org/amigo/term/GO:2001234	IGF1 HGF CXCL12 CTH AR
0.117162	17	1595	1.71103	Regulation of phosphate metabolic process	http://amigo.geneontology.org/amigo/term/GO:0019220	PDK4 IGF1 HGF GHR DUSP1 SOCS2 PTPRB SORL1 PELI2 PDGFC PIK3R1 RCAN1 AR NRXN1 ANG GDF2 PPP1R3B
0.117162	17	1595	1.71103	Regulation of phosphorus metabolic process	http://amigo.geneontology.org/amigo/term/GO:0051174	PDK4 IGF1 HGF GHR DUSP1 SOCS2 PTPRB SORL1 PELI2 PDGFC PIK3R1 RCAN1 AR NRXN1 ANG GDF2 PPP1R3B
0.117166	3	94	5.12346	Positive regulation of endothelial cell proliferation	http://amigo.geneontology.org/amigo/term/GO:0001938	CXCL12 ANG GDF2
0.117166	2	36	8.91862	NADP metabolic process	http://amigo.geneontology.org/amigo/term/GO:0006739	FMO2 NADK2
0.117166	10	762	2.10676	Transmembrane receptor protein tyrosine kinase signaling pathway	http://amigo.geneontology.org/amigo/term/GO:0007169	PDK4 IGF1 HGF GHR SOCS2 SORL1 PDGFC PIK3R1 AR NRXN1
0.117166	8	545	2.35648	Blood circulation	http://amigo.geneontology.org/amigo/term/GO:0008015	ACSM3 EHD3 CELF2 CXCL12 ENPEP AVPR1A AR ABAT
0.117166	2	36	8.91862	Response to sterol	http://amigo.geneontology.org/amigo/term/GO:0036314	INSIG2 GRAMD1C
0.117166	3	94	5.12346	Regulation of anion transport	http://amigo.geneontology.org/amigo/term/GO:0044070	KMO AVPR1A ABAT
0.117413	6	345	2.79192	Hormone transport	http://amigo.geneontology.org/amigo/term/GO:0009914	RAPGEF4 SLC16A10 ACVR1C HADH SIRT3 ABAT
0.118757	4	169	3.79965	Activation of protein kinase activity	http://amigo.geneontology.org/amigo/term/GO:0032147	IGF1 GHR PDGFC ANG
0.119149	3	95	5.06953	Hexose biosynthetic process	http://amigo.geneontology.org/amigo/term/GO:0019319	SLC25A13 ACADM G6PC1
0.120452	4	170	3.7773	Phosphatidylinositol 3-kinase signaling	http://amigo.geneontology.org/amigo/term/GO:0014065	IGF1 HGF PDGFC PIK3R1
0.120452	4	170	3.7773	Regulation of lipid localization	http://amigo.geneontology.org/amigo/term/GO:1905952	ACACB APOA5 LRAT TTC39B
0.121353	2	37	8.67758	Dopamine secretion	http://amigo.geneontology.org/amigo/term/GO:0014046	CXCL12 ABAT
0.121353	2	37	8.67758	Regulation of dopamine secretion	http://amigo.geneontology.org/amigo/term/GO:0014059	CXCL12 ABAT
0.121353	2	37	8.67758	Cellular biogenic amine biosynthetic process	http://amigo.geneontology.org/amigo/term/GO:0042401	HAND2 PAH
0.121353	3	96	5.01673	Protein tetramerization	http://amigo.geneontology.org/amigo/term/GO:0051262	ACACB CTH TDO2
0.121353	3	96	5.01673	Response to cAMP	http://amigo.geneontology.org/amigo/term/GO:0051591	DUSP1 SRD5A1 AGXT
0.12156	4	171	3.75521	Adaptive thermogenesis	http://amigo.geneontology.org/amigo/term/GO:1990845	IL18R1 SORL1 HADH PDGFC
0.121903	1	4	40.1338	Microglial cell activation involved in immune response	http://amigo.geneontology.org/amigo/term/GO:0002282	IL33
0.121903	2	39	8.23257	Regulation of cellular extravasation	http://amigo.geneontology.org/amigo/term/GO:0002691	CXCL12 IL1R1
0.121903	1	4	40.1338	Cardiac right ventricle formation	http://amigo.geneontology.org/amigo/term/GO:0003219	HAND2
0.121903	1	4	40.1338	Growth involved in heart morphogenesis	http://amigo.geneontology.org/amigo/term/GO:0003241	S1PR1
0.121903	1	4	40.1338	CMP catabolic process	http://amigo.geneontology.org/amigo/term/GO:0006248	DPYD
0.121903	1	4	40.1338	Negative regulation of female receptivity	http://amigo.geneontology.org/amigo/term/GO:0007621	AVPR1A
0.121903	1	4	40.1338	Establishment of blood-nerve barrier	http://amigo.geneontology.org/amigo/term/GO:0008065	CLDN1
0.121903	1	4	40.1338	Regulation of Toll signaling pathway	http://amigo.geneontology.org/amigo/term/GO:0008592	PELI2
0.121903	2	38	8.44922	Amine biosynthetic process	http://amigo.geneontology.org/amigo/term/GO:0009309	HAND2 PAH
0.121903	1	4	40.1338	Gamma-aminobutyric acid biosynthetic process	http://amigo.geneontology.org/amigo/term/GO:0009449	ABAT
0.121903	2	39	8.23257	Myotube cell development	http://amigo.geneontology.org/amigo/term/GO:0014904	IGF1 RCAN1
0.121903	1	4	40.1338	Beta-alanine metabolic process	http://amigo.geneontology.org/amigo/term/GO:0019482	DPYD
0.121903	9	661	2.1858	Regulation of cell projection organization	http://amigo.geneontology.org/amigo/term/GO:0031344	HGF CXCL12 PIK3R1 LRRC4C SEMA3D TAPT1 NEGR1 NRXN1 TSKU
0.121903	2	38	8.44922	Positive regulation of nervous system process	http://amigo.geneontology.org/amigo/term/GO:0031646	HGF ABAT
0.121903	1	4	40.1338	Activation of phospholipase A2 activity	http://amigo.geneontology.org/amigo/term/GO:0032431	ANG
0.121903	2	39	8.23257	Regulation of polysaccharide biosynthetic process	http://amigo.geneontology.org/amigo/term/GO:0032885	IGF1 PPP1R3B
0.121903	1	4	40.1338	Cholesterol biosynthetic process via desmosterol	http://amigo.geneontology.org/amigo/term/GO:0033489	SC5D
0.121903	1	4	40.1338	Cholesterol biosynthetic process via lathosterol	http://amigo.geneontology.org/amigo/term/GO:0033490	SC5D
0.121903	1	4	40.1338	Negative regulation of dopamine secretion	http://amigo.geneontology.org/amigo/term/GO:0033602	ABAT
0.121903	2	38	8.44922	Plasma lipoprotein particle assembly	http://amigo.geneontology.org/amigo/term/GO:0034377	APOA5 LCAT
0.121903	1	4	40.1338	Response to luteinizing hormone	http://amigo.geneontology.org/amigo/term/GO:0034699	TGFBR3
0.121903	1	4	40.1338	Chemokine (C-X-C motif) ligand 12 signaling pathway	http://amigo.geneontology.org/amigo/term/GO:0038146	CXCL12
0.121903	2	39	8.23257	Neurotransmitter metabolic process	http://amigo.geneontology.org/amigo/term/GO:0042133	PAH ABAT
0.121903	1	4	40.1338	Vitamin E metabolic process	http://amigo.geneontology.org/amigo/term/GO:0042360	TTPA
0.121903	1	4	40.1338	L-alanine metabolic process	http://amigo.geneontology.org/amigo/term/GO:0042851	AGXT
0.121903	1	4	40.1338	L-alanine catabolic process	http://amigo.geneontology.org/amigo/term/GO:0042853	AGXT
0.121903	12	1001	1.9245	Negative regulation of programmed cell death	http://amigo.geneontology.org/amigo/term/GO:0043069	PDK4 IGF1 HGF CXCL12 CTH DUSP1 SOCS2 RNF144B PIK3R1 FABP1 HAND2 AR
0.121903	3	98	4.91434	Regulation of carbohydrate biosynthetic process	http://amigo.geneontology.org/amigo/term/GO:0043255	IGF1 ACADM PPP1R3B
0.121903	1	4	40.1338	Malate-aspartate shuttle	http://amigo.geneontology.org/amigo/term/GO:0043490	SLC25A13
0.121903	3	100	4.81606	Maintenance of protein location	http://amigo.geneontology.org/amigo/term/GO:0045185	INSIG2 SORL1 TAPT1
0.121903	1	4	40.1338	Positive regulation of cellular amino acid metabolic process	http://amigo.geneontology.org/amigo/term/GO:0045764	PPM1K
0.121903	3	100	4.81606	Negative regulation of lipid metabolic process	http://amigo.geneontology.org/amigo/term/GO:0045833	ACACB INSIG2 SORL1
0.121903	1	4	40.1338	CMP metabolic process	http://amigo.geneontology.org/amigo/term/GO:0046035	DPYD
0.121903	2	38	8.44922	Positive regulation of glucose import	http://amigo.geneontology.org/amigo/term/GO:0046326	IGF1 PIK3R1
0.121903	2	38	8.44922	Glycerophospholipid catabolic process	http://amigo.geneontology.org/amigo/term/GO:0046475	PNPLA7 LIPC
0.121903	1	4	40.1338	Male genitalia morphogenesis	http://amigo.geneontology.org/amigo/term/GO:0048808	AR
0.121903	2	38	8.44922	Axon extension involved in axon guidance	http://amigo.geneontology.org/amigo/term/GO:0048846	CXCL12 SEMA3D
0.121903	15	1373	1.75384	Positive regulation of developmental process	http://amigo.geneontology.org/amigo/term/GO:0051094	IGF1 HGF TGFBR3 ACACB CXCL12 GHR CTH SOCS2 ANGPTL3 SORL1 ATOH8 AR TAPT1 NRXN1 GDF2
0.121903	1	4	40.1338	Positive regulation of fibrinolysis	http://amigo.geneontology.org/amigo/term/GO:0051919	PLG
0.121903	1	4	40.1338	Gamma-aminobutyric acid reuptake	http://amigo.geneontology.org/amigo/term/GO:0051936	SLC6A12
0.121903	4	174	3.69046	Monovalent inorganic cation homeostasis	http://amigo.geneontology.org/amigo/term/GO:0055067	PDK4 OTC TTPA AVPR1A
0.121903	3	98	4.91434	Bone morphogenesis	http://amigo.geneontology.org/amigo/term/GO:0060349	GHR INSIG2 TSKU
0.121903	1	4	40.1338	Vasculogenesis involved in coronary vascular morphogenesis	http://amigo.geneontology.org/amigo/term/GO:0060979	TGFBR3
0.121903	1	4	40.1338	Ciliary body morphogenesis	http://amigo.geneontology.org/amigo/term/GO:0061073	TSKU
0.121903	1	4	40.1338	Cell proliferation involved in outflow tract morphogenesis	http://amigo.geneontology.org/amigo/term/GO:0061325	HAND2
0.121903	1	4	40.1338	Early endosome to recycling endosome transport	http://amigo.geneontology.org/amigo/term/GO:0061502	SORL1
0.121903	6	350	2.75203	ERK1 and ERK2 cascade	http://amigo.geneontology.org/amigo/term/GO:0070371	IGF1 DUSP1 SIRT3 PDGFC HAND2 NRXN1
0.121903	2	39	8.23257	Regulation of calcineurin-NFAT signaling cascade	http://amigo.geneontology.org/amigo/term/GO:0070884	IGF1 RCAN1
0.121903	1	4	40.1338	Cellular response to lead ion	http://amigo.geneontology.org/amigo/term/GO:0071284	CLDN1
0.121903	2	39	8.23257	Cellular response to fatty acid	http://amigo.geneontology.org/amigo/term/GO:0071398	PDK4 CLDN1
0.121903	1	4	40.1338	Male anatomical structure morphogenesis	http://amigo.geneontology.org/amigo/term/GO:0090598	AR
0.121903	3	98	4.91434	Regulation of plasma lipoprotein particle levels	http://amigo.geneontology.org/amigo/term/GO:0097006	APOA5 LIPC LCAT
0.121903	2	38	8.44922	Energy homeostasis	http://amigo.geneontology.org/amigo/term/GO:0097009	ACACB TSKU
0.121903	1	4	40.1338	L-kynurenine catabolic process	http://amigo.geneontology.org/amigo/term/GO:0097053	KYNU
0.121903	2	38	8.44922	Neuron projection extension involved in neuron projection guidance	http://amigo.geneontology.org/amigo/term/GO:1902284	CXCL12 SEMA3D
0.121903	2	38	8.44922	Apoptotic process involved in development	http://amigo.geneontology.org/amigo/term/GO:1902742	HAND2 XKR4
0.121903	4	172	3.73338	Regulation of response to wounding	http://amigo.geneontology.org/amigo/term/GO:1903034	PLG CLDN1 ABAT PROS1
0.121903	1	4	40.1338	Negative regulation of leukocyte tethering or rolling	http://amigo.geneontology.org/amigo/term/GO:1903237	CXCL12
0.121903	1	4	40.1338	Positive regulation of adipose tissue development	http://amigo.geneontology.org/amigo/term/GO:1904179	SORL1
0.121903	1	4	40.1338	Negative regulation of metalloendopeptidase activity	http://amigo.geneontology.org/amigo/term/GO:1904684	SORL1
0.121903	1	4	40.1338	Negative regulation of myofibroblast differentiation	http://amigo.geneontology.org/amigo/term/GO:1904761	TSKU
0.121903	4	172	3.73338	Regulation of reproductive process	http://amigo.geneontology.org/amigo/term/GO:2000241	IGF1 DUSP1 ACVR1C AR
0.121903	1	4	40.1338	Malonyl-CoA metabolic process	http://amigo.geneontology.org/amigo/term/GO:2001293	ACACB
0.124857	3	101	4.76837	Monosaccharide biosynthetic process	http://amigo.geneontology.org/amigo/term/GO:0046364	SLC25A13 ACADM G6PC1
0.126416	2	40	8.02676	Negative regulation of insulin secretion	http://amigo.geneontology.org/amigo/term/GO:0046676	ACVR1C HADH
0.126416	2	40	8.02676	Regulation of glycogen metabolic process	http://amigo.geneontology.org/amigo/term/GO:0070873	IGF1 PPP1R3B
0.126416	2	40	8.02676	Regulation of calcineurin-mediated signaling	http://amigo.geneontology.org/amigo/term/GO:0106056	IGF1 RCAN1
0.127832	6	362	2.6608	Amide transport	http://amigo.geneontology.org/amigo/term/GO:0042886	RAPGEF4 SLC16A10 ACVR1C HADH SIRT3 ABAT
0.129984	3	103	4.67578	Regulation of systemic arterial blood pressure	http://amigo.geneontology.org/amigo/term/GO:0003073	ENPEP AVPR1A AR
0.129984	3	103	4.67578	Cellular response to ketone	http://amigo.geneontology.org/amigo/term/GO:1901655	KLF9 SRD5A1 AR
0.129984	3	103	4.67578	Negative regulation of response to wounding	http://amigo.geneontology.org/amigo/term/GO:1903035	PLG ABAT PROS1
0.130452	2	41	7.83099	Regulation of systemic arterial blood pressure by hormone	http://amigo.geneontology.org/amigo/term/GO:0001990	ENPEP AVPR1A
0.130452	2	41	7.83099	Intestinal absorption	http://amigo.geneontology.org/amigo/term/GO:0050892	APOA5 FABP1
0.130452	2	41	7.83099	Adipose tissue development	http://amigo.geneontology.org/amigo/term/GO:0060612	SORL1 SLC25A25
0.130452	2	41	7.83099	Semaphorin-plexin signaling pathway	http://amigo.geneontology.org/amigo/term/GO:0071526	SEMA3D HAND2
0.130452	2	41	7.83099	Response to dexamethasone	http://amigo.geneontology.org/amigo/term/GO:0071548	SRD5A1 CLDN1
0.130452	2	41	7.83099	Regulation of amyloid-beta formation	http://amigo.geneontology.org/amigo/term/GO:1902003	IGF1 SORL1
0.130747	17	1644	1.66004	Positive regulation of signal transduction	http://amigo.geneontology.org/amigo/term/GO:0009967	IGF1 HGF TGFBR3 GHR IL1R1 IL18R1 CTH SORL1 PELI2 PDGFC PIK3R1 RSPO3 DIXDC1 HAND2 AR NRXN1 GDF2
0.131525	8	573	2.24133	Anion transport	http://amigo.geneontology.org/amigo/term/GO:0006820	SLC7A2 SLC25A13 SLC6A12 KMO SLC25A25 SFXN2 AVPR1A ABAT
0.131525	3	104	4.63082	Regulation of steroid metabolic process	http://amigo.geneontology.org/amigo/term/GO:0019218	APOA5 INSIG2 TTC39B
0.135252	2	42	7.64453	Amino sugar metabolic process	http://amigo.geneontology.org/amigo/term/GO:0006040	ST6GAL1 GNE
0.135252	2	42	7.64453	Protein-lipid complex assembly	http://amigo.geneontology.org/amigo/term/GO:0065005	APOA5 LCAT
0.135252	2	42	7.64453	Regulation of neuroinflammatory response	http://amigo.geneontology.org/amigo/term/GO:0150077	IGF1 IL33
0.13528	19	1910	1.59695	Regulation of transport	http://amigo.geneontology.org/amigo/term/GO:0051049	EHD3 IGF1 RAPGEF4 CXCL12 APOA5 EXPH5 KMO LRAT ACVR1C SORL1 HADH SIRT3 PIK3R1 TTC39B MBL2 AVPR1A NRXN1 ABAT ANG
0.13534	1	5	32.107	Regulation of systemic arterial blood pressure by vasopressin	http://amigo.geneontology.org/amigo/term/GO:0001992	AVPR1A
0.13534	2	44	7.29706	T cell cytokine production	http://amigo.geneontology.org/amigo/term/GO:0002369	IL1R1 IL18R1
0.13534	2	44	7.29706	Regulation of T cell cytokine production	http://amigo.geneontology.org/amigo/term/GO:0002724	IL1R1 IL18R1
0.13534	1	5	32.107	Apoptotic process involved in heart morphogenesis	http://amigo.geneontology.org/amigo/term/GO:0003278	HAND2
0.13534	1	5	32.107	Growth plate cartilage chondrocyte development	http://amigo.geneontology.org/amigo/term/GO:0003431	TSKU
0.13534	1	5	32.107	Alanine metabolic process	http://amigo.geneontology.org/amigo/term/GO:0006522	AGXT
0.13534	1	5	32.107	Alanine catabolic process	http://amigo.geneontology.org/amigo/term/GO:0006524	AGXT
0.13534	1	5	32.107	L-serine catabolic process	http://amigo.geneontology.org/amigo/term/GO:0006565	CBS
0.13534	1	5	32.107	Androgen catabolic process	http://amigo.geneontology.org/amigo/term/GO:0006710	SRD5A1
0.13534	1	5	32.107	Acyl carnitine transport	http://amigo.geneontology.org/amigo/term/GO:0006844	SLC25A47
0.13534	1	5	32.107	Pyruvate family amino acid metabolic process	http://amigo.geneontology.org/amigo/term/GO:0009078	AGXT
0.13534	1	5	32.107	Pyruvate family amino acid catabolic process	http://amigo.geneontology.org/amigo/term/GO:0009080	AGXT
0.13534	1	5	32.107	Pyrimidine ribonucleoside monophosphate catabolic process	http://amigo.geneontology.org/amigo/term/GO:0009175	DPYD
0.13534	2	44	7.29706	Regulation of glycoprotein biosynthetic process	http://amigo.geneontology.org/amigo/term/GO:0010559	IGF1 IL33
0.13534	1	5	32.107	Negative regulation of triglyceride catabolic process	http://amigo.geneontology.org/amigo/term/GO:0010897	SORL1
0.13534	1	5	32.107	Neuroblast differentiation	http://amigo.geneontology.org/amigo/term/GO:0014016	BCHE
0.13534	6	376	2.56173	Striated muscle tissue development	http://amigo.geneontology.org/amigo/term/GO:0014706	IGF1 TGFBR3 ACADM TCF21 RCAN1 S1PR1
0.13534	1	5	32.107	Skeletal muscle satellite cell maintenance involved in skeletal muscle regeneration	http://amigo.geneontology.org/amigo/term/GO:0014834	IGF1
0.13534	1	5	32.107	Citrulline biosynthetic process	http://amigo.geneontology.org/amigo/term/GO:0019240	OTC
0.13534	5	274	2.92947	Telencephalon development	http://amigo.geneontology.org/amigo/term/GO:0021537	CXCL12 SRD5A1 DIXDC1 AVPR1A TSKU
0.13534	1	5	32.107	Corpus callosum morphogenesis	http://amigo.geneontology.org/amigo/term/GO:0021540	TSKU
0.13534	1	5	32.107	Forebrain ventricular zone progenitor cell division	http://amigo.geneontology.org/amigo/term/GO:0021869	DIXDC1
0.13534	2	43	7.46675	Positive regulation of interleukin-10 production	http://amigo.geneontology.org/amigo/term/GO:0032733	HGF CD274
0.13534	1	5	32.107	Positive regulation of cellular pH reduction	http://amigo.geneontology.org/amigo/term/GO:0032849	AVPR1A
0.13534	1	5	32.107	Response to stilbenoid	http://amigo.geneontology.org/amigo/term/GO:0035634	G6PC1
0.13534	1	5	32.107	Myofibroblast differentiation	http://amigo.geneontology.org/amigo/term/GO:0036446	TSKU
0.13534	1	5	32.107	DNA protection	http://amigo.geneontology.org/amigo/term/GO:0042262	CBS
0.13534	1	5	32.107	Sperm ejaculation	http://amigo.geneontology.org/amigo/term/GO:0042713	AVPR1A
0.13534	1	5	32.107	Pyruvate biosynthetic process	http://amigo.geneontology.org/amigo/term/GO:0042866	AGXT
0.13534	1	5	32.107	Protein retention in Golgi apparatus	http://amigo.geneontology.org/amigo/term/GO:0045053	SORL1
0.13534	1	5	32.107	Regulation of integrin biosynthetic process	http://amigo.geneontology.org/amigo/term/GO:0045113	AR
0.13534	9	697	2.07291	Regulation of protein kinase activity	http://amigo.geneontology.org/amigo/term/GO:0045859	IGF1 HGF GHR DUSP1 PTPRB SORL1 PDGFC NRXN1 ANG
0.13534	1	5	32.107	Positive regulation of catecholamine metabolic process	http://amigo.geneontology.org/amigo/term/GO:0045915	ABAT
0.13534	1	5	32.107	Positive regulation of dopamine metabolic process	http://amigo.geneontology.org/amigo/term/GO:0045964	ABAT
0.13534	1	5	32.107	UMP catabolic process	http://amigo.geneontology.org/amigo/term/GO:0046050	DPYD
0.13534	1	5	32.107	Thymidine metabolic process	http://amigo.geneontology.org/amigo/term/GO:0046104	DPYD
0.13534	1	5	32.107	Nucleobase catabolic process	http://amigo.geneontology.org/amigo/term/GO:0046113	DPYD
0.13534	1	5	32.107	Pyrimidine deoxyribonucleoside metabolic process	http://amigo.geneontology.org/amigo/term/GO:0046125	DPYD
0.13534	1	5	32.107	Ketone body catabolic process	http://amigo.geneontology.org/amigo/term/GO:0046952	BDH1
0.13534	1	5	32.107	Response to cortisol	http://amigo.geneontology.org/amigo/term/GO:0051414	KLF9
0.13534	1	5	32.107	Negative regulation of filopodium assembly	http://amigo.geneontology.org/amigo/term/GO:0051490	NRXN1
0.13534	1	5	32.107	Medium-chain fatty acid catabolic process	http://amigo.geneontology.org/amigo/term/GO:0051793	ACADM
0.13534	1	5	32.107	Definitive erythrocyte differentiation	http://amigo.geneontology.org/amigo/term/GO:0060318	TGFBR3
0.13534	1	5	32.107	NADPH oxidation	http://amigo.geneontology.org/amigo/term/GO:0070995	FMO2
0.13534	1	5	32.107	Glomerulus vasculature morphogenesis	http://amigo.geneontology.org/amigo/term/GO:0072103	TCF21
0.13534	1	5	32.107	Glomerular capillary formation	http://amigo.geneontology.org/amigo/term/GO:0072104	TCF21
0.13534	1	5	32.107	Metanephric mesenchymal cell differentiation	http://amigo.geneontology.org/amigo/term/GO:0072162	TCF21
0.13534	2	44	7.29706	Maintenance of protein localization in organelle	http://amigo.geneontology.org/amigo/term/GO:0072595	INSIG2 TAPT1
0.13534	1	5	32.107	Gamma-aminobutyric acid receptor clustering	http://amigo.geneontology.org/amigo/term/GO:0097112	NRXN1
0.13534	1	5	32.107	NMDA glutamate receptor clustering	http://amigo.geneontology.org/amigo/term/GO:0097114	NRXN1
0.13534	1	5	32.107	Gephyrin clustering involved in postsynaptic density assembly	http://amigo.geneontology.org/amigo/term/GO:0097116	NRXN1
0.13534	1	5	32.107	Chorionic trophoblast cell proliferation	http://amigo.geneontology.org/amigo/term/GO:0097360	ACVR1C
0.13534	1	5	32.107	Negative regulation of hydrogen peroxide-mediated programmed cell death	http://amigo.geneontology.org/amigo/term/GO:1901299	HGF
0.13534	1	5	32.107	Regulation of chorionic trophoblast cell proliferation	http://amigo.geneontology.org/amigo/term/GO:1901382	ACVR1C
0.13534	2	44	7.29706	Toxin transport	http://amigo.geneontology.org/amigo/term/GO:1901998	CD274 ANTXR2
0.13534	1	5	32.107	Acyl carnitine transmembrane transport	http://amigo.geneontology.org/amigo/term/GO:1902616	SLC25A47
0.13534	1	5	32.107	Positive regulation of ER to Golgi vesicle-mediated transport	http://amigo.geneontology.org/amigo/term/GO:1902953	SORL1
0.13534	1	5	32.107	Neurofibrillary tangle assembly	http://amigo.geneontology.org/amigo/term/GO:1902988	SORL1
0.13534	1	5	32.107	Presynaptic active zone assembly	http://amigo.geneontology.org/amigo/term/GO:1904071	NRXN1
0.13534	1	5	32.107	Regulation of myofibroblast differentiation	http://amigo.geneontology.org/amigo/term/GO:1904760	TSKU
0.13534	1	5	32.107	Negative regulation of leukocyte adhesion to vascular endothelial cell	http://amigo.geneontology.org/amigo/term/GO:1904995	CXCL12
0.13534	2	43	7.46675	Negative regulation of DNA biosynthetic process	http://amigo.geneontology.org/amigo/term/GO:2000279	DUSP1 GDF2
0.139544	4	191	3.36199	Locomotory behavior	http://amigo.geneontology.org/amigo/term/GO:0007626	CXCL12 RCAN1 NEGR1 ABAT
0.139829	2	45	7.1349	Negative regulation of endothelial cell proliferation	http://amigo.geneontology.org/amigo/term/GO:0001937	ATOH8 GDF2
0.139829	2	45	7.1349	Mating	http://amigo.geneontology.org/amigo/term/GO:0007618	AVPR1A ABAT
0.139829	2	45	7.1349	Positive regulation of glucose transmembrane transport	http://amigo.geneontology.org/amigo/term/GO:0010828	IGF1 PIK3R1
0.139829	2	45	7.1349	Regulation of endothelial cell differentiation	http://amigo.geneontology.org/amigo/term/GO:0045601	ATOH8 GDF2
0.139829	2	45	7.1349	Phenol-containing compound biosynthetic process	http://amigo.geneontology.org/amigo/term/GO:0046189	HAND2 PAH
0.143047	4	193	3.32715	Purine ribonucleotide biosynthetic process	http://amigo.geneontology.org/amigo/term/GO:0009152	PDK4 SLC25A13 ACACB SLC25A16
0.143578	3	112	4.30005	Regulation of pH	http://amigo.geneontology.org/amigo/term/GO:0006885	PDK4 TTPA AVPR1A
0.144096	4	194	3.31	Temperature homeostasis	http://amigo.geneontology.org/amigo/term/GO:0001659	IL18R1 HADH PDGFC ABAT
0.144096	2	46	6.97979	Coronary vasculature development	http://amigo.geneontology.org/amigo/term/GO:0060976	TGFBR3 HAND2
0.144096	2	46	6.97979	Trabecula morphogenesis	http://amigo.geneontology.org/amigo/term/GO:0061383	TGFBR3 S1PR1
0.144096	2	46	6.97979	Negative regulation of peptide hormone secretion	http://amigo.geneontology.org/amigo/term/GO:0090278	ACVR1C HADH
0.144096	2	46	6.97979	Intermembrane lipid transfer	http://amigo.geneontology.org/amigo/term/GO:0120009	TTPA GRAMD1C
0.144096	2	46	6.97979	Neuroinflammatory response	http://amigo.geneontology.org/amigo/term/GO:0150076	IGF1 IL33
0.145516	3	113	4.262	Regulation of protein localization to plasma membrane	http://amigo.geneontology.org/amigo/term/GO:1903076	PIK3R1 AR NRXN1
0.147112	11	944	1.87064	MAPK cascade	http://amigo.geneontology.org/amigo/term/GO:0000165	IGF1 HGF DUSP1 SORL1 PELI2 SIRT3 PDGFC PIK3R1 HAND2 AR NRXN1
0.148173	4	196	3.27623	Regulation of adaptive immune response based on somatic recombination of immune receptors built from immunoglobulin superfamily domains	http://amigo.geneontology.org/amigo/term/GO:0002822	IL1R1 IL18R1 CD274 IL33
0.148177	2	47	6.83129	Negative regulation of peptide secretion	http://amigo.geneontology.org/amigo/term/GO:0002792	ACVR1C HADH
0.148177	2	47	6.83129	Negative regulation of muscle cell apoptotic process	http://amigo.geneontology.org/amigo/term/GO:0010656	IGF1 HAND2
0.148177	2	47	6.83129	Positive regulation of phospholipase C activity	http://amigo.geneontology.org/amigo/term/GO:0010863	AVPR1A ANG
0.148177	2	47	6.83129	Regulation of polysaccharide metabolic process	http://amigo.geneontology.org/amigo/term/GO:0032881	IGF1 PPP1R3B
0.148177	2	47	6.83129	Regulation of triglyceride metabolic process	http://amigo.geneontology.org/amigo/term/GO:0090207	APOA5 SORL1
0.148177	9	713	2.02639	Carbohydrate derivative biosynthetic process	http://amigo.geneontology.org/amigo/term/GO:1901137	PDK4 SLC25A13 IGF1 ST3GAL6 ST6GAL1 ACACB SLC25A16 IL33 GNE
0.14827	13	1190	1.75375	Positive regulation of immune system process	http://amigo.geneontology.org/amigo/term/GO:0002684	IGF1 CD5L FCN1 CXCL12 IL1R1 IL18R1 CD274 IL33 PIK3R1 MBL2 C1S COLEC10 PROS1
0.14827	1	6	26.7559	DCMP catabolic process	http://amigo.geneontology.org/amigo/term/GO:0006249	DPYD
0.14827	1	6	26.7559	Arginine biosynthetic process	http://amigo.geneontology.org/amigo/term/GO:0006526	OTC
0.14827	1	6	26.7559	Tyrosine catabolic process	http://amigo.geneontology.org/amigo/term/GO:0006572	TAT
0.14827	1	6	26.7559	Gamma-aminobutyric acid metabolic process	http://amigo.geneontology.org/amigo/term/GO:0009448	ABAT
0.14827	1	6	26.7559	Regulation of very-low-density lipoprotein particle remodeling	http://amigo.geneontology.org/amigo/term/GO:0010901	APOA5
0.14827	1	6	26.7559	Regulation of gamma-aminobutyric acid secretion	http://amigo.geneontology.org/amigo/term/GO:0014052	ABAT
0.14827	1	6	26.7559	Copper ion import	http://amigo.geneontology.org/amigo/term/GO:0015677	STEAP4
0.14827	5	290	2.76785	Developmental maturation	http://amigo.geneontology.org/amigo/term/GO:0021700	IGF1 NFIA S1PR1 NRXN1 ANG
0.14827	1	6	26.7559	Anterior commissure morphogenesis	http://amigo.geneontology.org/amigo/term/GO:0021960	TSKU
0.14827	1	6	26.7559	Negative regulation of fatty acid beta-oxidation	http://amigo.geneontology.org/amigo/term/GO:0031999	ACACB
0.14827	2	48	6.68897	Negative regulation of interferon-gamma production	http://amigo.geneontology.org/amigo/term/GO:0032689	CD274 IL33
0.14827	1	6	26.7559	Negative regulation of transforming growth factor beta1 production	http://amigo.geneontology.org/amigo/term/GO:0032911	TSKU
0.14827	1	6	26.7559	Norepinephrine biosynthetic process	http://amigo.geneontology.org/amigo/term/GO:0042421	HAND2
0.14827	1	6	26.7559	Choline catabolic process	http://amigo.geneontology.org/amigo/term/GO:0042426	DMGDH
0.14827	1	6	26.7559	Circadian sleep/wake cycle, REM sleep	http://amigo.geneontology.org/amigo/term/GO:0042747	SRD5A1
0.14827	1	6	26.7559	Integrin biosynthetic process	http://amigo.geneontology.org/amigo/term/GO:0045112	AR
0.14827	2	48	6.68897	Regulation of bone resorption	http://amigo.geneontology.org/amigo/term/GO:0045124	PDK4 S1PR1
0.14827	1	6	26.7559	Positive regulation of MHC class I biosynthetic process	http://amigo.geneontology.org/amigo/term/GO:0045345	IL33
0.14827	1	6	26.7559	DCMP metabolic process	http://amigo.geneontology.org/amigo/term/GO:0046063	DPYD
0.14827	1	6	26.7559	DUMP catabolic process	http://amigo.geneontology.org/amigo/term/GO:0046079	DPYD
0.14827	5	291	2.75834	Regulation of hormone secretion	http://amigo.geneontology.org/amigo/term/GO:0046883	RAPGEF4 ACVR1C HADH SIRT3 ABAT
0.14827	1	6	26.7559	Response to cycloheximide	http://amigo.geneontology.org/amigo/term/GO:0046898	GHR
0.14827	1	6	26.7559	Negative regulation of lipoprotein lipase activity	http://amigo.geneontology.org/amigo/term/GO:0051005	ANGPTL3
0.14827	11	948	1.86275	Regulation of transferase activity	http://amigo.geneontology.org/amigo/term/GO:0051338	IGF1 HGF GHR DUSP1 SOCS2 PTPRB SORL1 PDGFC PIK3R1 NRXN1 ANG
0.14827	2	48	6.68897	Regulation of filopodium assembly	http://amigo.geneontology.org/amigo/term/GO:0051489	PIK3R1 NRXN1
0.14827	1	6	26.7559	Negative regulation of transmission of nerve impulse	http://amigo.geneontology.org/amigo/term/GO:0051970	AVPR1A
0.14827	1	6	26.7559	Lung vasculature development	http://amigo.geneontology.org/amigo/term/GO:0060426	TCF21
0.14827	1	6	26.7559	Bronchiole development	http://amigo.geneontology.org/amigo/term/GO:0060435	TCF21
0.14827	1	6	26.7559	Regulation of prostatic bud formation	http://amigo.geneontology.org/amigo/term/GO:0060685	AR
0.14827	1	6	26.7559	Cellular response to water stimulus	http://amigo.geneontology.org/amigo/term/GO:0071462	AVPR1A
0.14827	1	6	26.7559	Oxygen metabolic process	http://amigo.geneontology.org/amigo/term/GO:0072592	FMO2
0.14827	1	6	26.7559	L-arginine import across plasma membrane	http://amigo.geneontology.org/amigo/term/GO:0097638	SLC7A2
0.14827	1	6	26.7559	Regulation of macrophage proliferation	http://amigo.geneontology.org/amigo/term/GO:0120040	IL33
0.14827	1	6	26.7559	Cell-substrate junction disassembly	http://amigo.geneontology.org/amigo/term/GO:0120180	PIK3R1
0.14827	1	6	26.7559	Focal adhesion disassembly	http://amigo.geneontology.org/amigo/term/GO:0120181	PIK3R1
0.14827	1	6	26.7559	Regulation of focal adhesion disassembly	http://amigo.geneontology.org/amigo/term/GO:0120182	PIK3R1
0.14827	1	6	26.7559	Positive regulation of focal adhesion disassembly	http://amigo.geneontology.org/amigo/term/GO:0120183	PIK3R1
0.14827	1	6	26.7559	Hydrocarbon metabolic process	http://amigo.geneontology.org/amigo/term/GO:0120252	BCO2
0.14827	1	6	26.7559	Negative regulation of trophoblast cell migration	http://amigo.geneontology.org/amigo/term/GO:1901164	ACVR1C
0.14827	1	6	26.7559	L-lysine transport	http://amigo.geneontology.org/amigo/term/GO:1902022	SLC7A2
0.14827	1	6	26.7559	L-ornithine transmembrane transport	http://amigo.geneontology.org/amigo/term/GO:1903352	SLC7A2
0.14827	1	6	26.7559	L-lysine transmembrane transport	http://amigo.geneontology.org/amigo/term/GO:1903401	SLC7A2
0.14827	1	6	26.7559	Negative regulation of p38MAPK cascade	http://amigo.geneontology.org/amigo/term/GO:1903753	DUSP1
0.14827	1	6	26.7559	Regulation of metalloendopeptidase activity	http://amigo.geneontology.org/amigo/term/GO:1904683	SORL1
0.14827	1	6	26.7559	Positive regulation of neutrophil extravasation	http://amigo.geneontology.org/amigo/term/GO:2000391	IL1R1
0.14827	1	6	26.7559	Regulation of grooming behavior	http://amigo.geneontology.org/amigo/term/GO:2000821	NRXN1
0.14925	2	49	6.55246	Prostanoid metabolic process	http://amigo.geneontology.org/amigo/term/GO:0006692	AVPR1A ZADH2
0.14925	2	49	6.55246	Prostaglandin metabolic process	http://amigo.geneontology.org/amigo/term/GO:0006693	AVPR1A ZADH2
0.14925	2	49	6.55246	Calcineurin-NFAT signaling cascade	http://amigo.geneontology.org/amigo/term/GO:0033173	IGF1 RCAN1
0.14925	2	49	6.55246	Neutral lipid biosynthetic process	http://amigo.geneontology.org/amigo/term/GO:0046460	AGMO ANG
0.14925	2	49	6.55246	Acylglycerol biosynthetic process	http://amigo.geneontology.org/amigo/term/GO:0046463	AGMO ANG
0.14925	2	49	6.55246	Oocyte development	http://amigo.geneontology.org/amigo/term/GO:0048599	IGF1 ANG
0.14925	6	394	2.4447	Muscle tissue development	http://amigo.geneontology.org/amigo/term/GO:0060537	IGF1 TGFBR3 ACADM TCF21 RCAN1 S1PR1
0.14925	2	49	6.55246	Regulation of phospholipase C activity	http://amigo.geneontology.org/amigo/term/GO:1900274	AVPR1A ANG
0.14925	2	49	6.55246	Regulation of glycoprotein metabolic process	http://amigo.geneontology.org/amigo/term/GO:1903018	IGF1 IL33
0.149711	3	118	4.0814	Regulation of DNA biosynthetic process	http://amigo.geneontology.org/amigo/term/GO:2000278	HGF DUSP1 GDF2
0.150215	4	202	3.17892	Steroid biosynthetic process	http://amigo.geneontology.org/amigo/term/GO:0006694	SC5D APOA5 INSIG2 SRD5A1
0.150215	14	1329	1.69112	Response to abiotic stimulus	http://amigo.geneontology.org/amigo/term/GO:0009628	IGF1 TGFBR3 CXCL12 KMO ACADM DUSP1 TTPA PIK3R1 CLDN1 FABP1 AVPR1A NRXN1 ABAT ANG
0.150792	7	502	2.23854	Leukocyte migration	http://amigo.geneontology.org/amigo/term/GO:0050900	CXCL12 IL1R1 DUSP1 IL33 PIK3R1 S1PR1 PROS1
0.152	3	119	4.04711	Response to alkaloid	http://amigo.geneontology.org/amigo/term/GO:0043279	GHR BCHE ABAT
0.152	3	119	4.04711	Mitochondrial transmembrane transport	http://amigo.geneontology.org/amigo/term/GO:1990542	SLC25A13 ACACB SFXN2
0.152178	18	1847	1.5645	Regulation of cell death	http://amigo.geneontology.org/amigo/term/GO:0010941	PDK4 IGF1 HGF CXCL12 GHR CTH KMO DUSP1 CD274 SOCS2 ACVR1C RNF144B TTPA SORL1 PIK3R1 FABP1 HAND2 AR
0.152487	2	50	6.42141	Amyloid-beta formation	http://amigo.geneontology.org/amigo/term/GO:0034205	IGF1 SORL1
0.152487	2	50	6.42141	Cellular modified amino acid biosynthetic process	http://amigo.geneontology.org/amigo/term/GO:0042398	ACADM BBOX1
0.152487	2	50	6.42141	Regulation of activated T cell proliferation	http://amigo.geneontology.org/amigo/term/GO:0046006	IGF1 CD274
0.152487	2	50	6.42141	Positive regulation of fibroblast proliferation	http://amigo.geneontology.org/amigo/term/GO:0048146	IGF1 PDGFC
0.152487	2	50	6.42141	Genitalia development	http://amigo.geneontology.org/amigo/term/GO:0048806	SRD5A1 AR
0.152487	2	50	6.42141	Regulation of transcription regulatory region DNA binding	http://amigo.geneontology.org/amigo/term/GO:2000677	IGF1 HAND2
0.152605	4	204	3.14775	Tumor necrosis factor superfamily cytokine production	http://amigo.geneontology.org/amigo/term/GO:0071706	IGF1 CD274 IL33 PIK3R1
0.152605	4	204	3.14775	Regulation of tumor necrosis factor superfamily cytokine production	http://amigo.geneontology.org/amigo/term/GO:1903555	IGF1 CD274 IL33 PIK3R1
0.153217	3	120	4.01338	Positive regulation of adaptive immune response based on somatic recombination of immune receptors built from immunoglobulin superfamily domains	http://amigo.geneontology.org/amigo/term/GO:0002824	IL1R1 IL18R1 CD274
0.153217	3	120	4.01338	Negative regulation of extrinsic apoptotic signaling pathway	http://amigo.geneontology.org/amigo/term/GO:2001237	IGF1 HGF AR
0.156236	3	121	3.98021	Myotube differentiation	http://amigo.geneontology.org/amigo/term/GO:0014902	IGF1 RCAN1 AVPR1A
0.156426	2	51	6.2955	Complement activation, classical pathway	http://amigo.geneontology.org/amigo/term/GO:0006958	MBL2 C1S
0.156426	4	206	3.11719	Ribonucleotide biosynthetic process	http://amigo.geneontology.org/amigo/term/GO:0009260	PDK4 SLC25A13 ACACB SLC25A16
0.156426	2	51	6.2955	Activin receptor signaling pathway	http://amigo.geneontology.org/amigo/term/GO:0032924	ACVR1C GDF2
0.156426	2	51	6.2955	Regulation of release of cytochrome c from mitochondria	http://amigo.geneontology.org/amigo/term/GO:0090199	IGF1 HGF
0.15823	1	7	22.9336	Aggressive behavior	http://amigo.geneontology.org/amigo/term/GO:0002118	AVPR1A
0.15823	1	7	22.9336	Negative regulation of cellular extravasation	http://amigo.geneontology.org/amigo/term/GO:0002692	CXCL12
0.15823	1	7	22.9336	Negative regulation of T-helper 1 type immune response	http://amigo.geneontology.org/amigo/term/GO:0002826	IL33
0.15823	1	7	22.9336	Cardiac neural crest cell migration involved in outflow tract morphogenesis	http://amigo.geneontology.org/amigo/term/GO:0003253	HAND2
0.15823	1	7	22.9336	Noradrenergic neuron differentiation	http://amigo.geneontology.org/amigo/term/GO:0003357	HAND2
0.15823	1	7	22.9336	Glycine biosynthetic process	http://amigo.geneontology.org/amigo/term/GO:0006545	AGXT
0.15823	1	7	22.9336	Pyrimidine ribonucleotide catabolic process	http://amigo.geneontology.org/amigo/term/GO:0009222	DPYD
0.15823	1	7	22.9336	Glucose-6-phosphate transport	http://amigo.geneontology.org/amigo/term/GO:0015760	G6PC1
0.15823	1	7	22.9336	Ornithine transport	http://amigo.geneontology.org/amigo/term/GO:0015822	SLC7A2
0.15823	1	7	22.9336	Pantothenate metabolic process	http://amigo.geneontology.org/amigo/term/GO:0015939	VNN3
0.15823	1	7	22.9336	Positive regulation of prostaglandin biosynthetic process	http://amigo.geneontology.org/amigo/term/GO:0031394	AVPR1A
0.15823	1	7	22.9336	Positive regulation of phospholipase A2 activity	http://amigo.geneontology.org/amigo/term/GO:0032430	ANG
0.15823	1	7	22.9336	Regulation of cellular pH reduction	http://amigo.geneontology.org/amigo/term/GO:0032847	AVPR1A
0.15823	1	7	22.9336	Positive regulation of dopamine secretion	http://amigo.geneontology.org/amigo/term/GO:0033603	CXCL12
0.15823	1	7	22.9336	Vocal learning	http://amigo.geneontology.org/amigo/term/GO:0042297	NRXN1
0.15823	1	7	22.9336	Recognition of apoptotic cell	http://amigo.geneontology.org/amigo/term/GO:0043654	FCN1
0.15823	3	124	3.88392	Regulation of osteoblast differentiation	http://amigo.geneontology.org/amigo/term/GO:0045667	IGF1 HGF HAND2
0.15823	4	209	3.07244	Phosphatidylinositol-mediated signaling	http://amigo.geneontology.org/amigo/term/GO:0048015	IGF1 HGF PDGFC PIK3R1
0.15823	1	7	22.9336	Positive regulation of axon extension involved in axon guidance	http://amigo.geneontology.org/amigo/term/GO:0048842	CXCL12
0.15823	1	7	22.9336	Mesenchymal-epithelial cell signaling	http://amigo.geneontology.org/amigo/term/GO:0060638	HGF
0.15823	1	7	22.9336	Regulation of branching involved in salivary gland morphogenesis	http://amigo.geneontology.org/amigo/term/GO:0060693	HGF
0.15823	1	7	22.9336	Mammary gland branching involved in pregnancy	http://amigo.geneontology.org/amigo/term/GO:0060745	AR
0.15823	1	7	22.9336	Response to fungicide	http://amigo.geneontology.org/amigo/term/GO:0060992	SRD5A1
0.15823	8	627	2.0483	Muscle structure development	http://amigo.geneontology.org/amigo/term/GO:0061061	IGF1 TGFBR3 CTH ACADM TCF21 RCAN1 AVPR1A S1PR1
0.15823	1	7	22.9336	Renal system vasculature morphogenesis	http://amigo.geneontology.org/amigo/term/GO:0061438	TCF21
0.15823	1	7	22.9336	Kidney vasculature morphogenesis	http://amigo.geneontology.org/amigo/term/GO:0061439	TCF21
0.15823	1	7	22.9336	Prolactin secretion	http://amigo.geneontology.org/amigo/term/GO:0070459	ABAT
0.15823	1	7	22.9336	Positive regulation of uterine smooth muscle contraction	http://amigo.geneontology.org/amigo/term/GO:0070474	ABAT
0.15823	5	302	2.65787	Protein localization to plasma membrane	http://amigo.geneontology.org/amigo/term/GO:0072659	EHD3 PIK3R1 FAM126B AR NRXN1
0.15823	1	7	22.9336	Regulation of cardiac muscle cell membrane potential	http://amigo.geneontology.org/amigo/term/GO:0086036	EHD3
0.15823	1	7	22.9336	Positive regulation of inhibitory postsynaptic potential	http://amigo.geneontology.org/amigo/term/GO:0097151	ABAT
0.15823	1	7	22.9336	Imitative learning	http://amigo.geneontology.org/amigo/term/GO:0098596	NRXN1
0.15823	1	7	22.9336	Observational learning	http://amigo.geneontology.org/amigo/term/GO:0098597	NRXN1
0.15823	1	7	22.9336	Modulation of inhibitory postsynaptic potential	http://amigo.geneontology.org/amigo/term/GO:0098828	ABAT
0.15823	1	7	22.9336	Regulation of protein kinase C activity	http://amigo.geneontology.org/amigo/term/GO:1900019	NRXN1
0.15823	1	7	22.9336	Positive regulation of protein kinase C activity	http://amigo.geneontology.org/amigo/term/GO:1900020	NRXN1
0.15823	9	739	1.9551	Organic cyclic compound catabolic process	http://amigo.geneontology.org/amigo/term/GO:1901361	KYNU KMO SRD5A1 FABP1 PAH DPYD IDO2 TAT TDO2
0.15823	1	7	22.9336	Regulation of bone development	http://amigo.geneontology.org/amigo/term/GO:1903010	TAPT1
0.15823	1	7	22.9336	Positive regulation of bicellular tight junction assembly	http://amigo.geneontology.org/amigo/term/GO:1903348	CLDN1
0.15823	1	7	22.9336	Negative regulation of metallopeptidase activity	http://amigo.geneontology.org/amigo/term/GO:1905049	SORL1
0.15823	1	7	22.9336	Positive regulation of vascular associated smooth muscle cell differentiation	http://amigo.geneontology.org/amigo/term/GO:1905065	CTH
0.15823	1	7	22.9336	Regulation of neutrophil extravasation	http://amigo.geneontology.org/amigo/term/GO:2000389	IL1R1
0.15823	1	7	22.9336	Regulation of SREBP signaling pathway	http://amigo.geneontology.org/amigo/term/GO:2000638	INSIG2
0.15823	1	7	22.9336	Negative regulation of CD8-positive, alpha-beta T cell activation	http://amigo.geneontology.org/amigo/term/GO:2001186	CD274
0.15852	2	53	6.05793	Regulation of systemic arterial blood pressure mediated by a chemical signal	http://amigo.geneontology.org/amigo/term/GO:0003044	ENPEP AVPR1A
0.15852	2	53	6.05793	Oocyte differentiation	http://amigo.geneontology.org/amigo/term/GO:0009994	IGF1 ANG
0.15852	2	53	6.05793	Social behavior	http://amigo.geneontology.org/amigo/term/GO:0035176	AVPR1A NRXN1
0.15852	2	53	6.05793	Cellular carbohydrate catabolic process	http://amigo.geneontology.org/amigo/term/GO:0044275	G6PC1 PPP1R3B
0.15852	2	53	6.05793	Calcineurin-mediated signaling	http://amigo.geneontology.org/amigo/term/GO:0097720	IGF1 RCAN1
0.15852	2	53	6.05793	Regulation of amyloid precursor protein catabolic process	http://amigo.geneontology.org/amigo/term/GO:1902991	IGF1 SORL1
0.15888	14	1355	1.65867	Regulation of phosphorylation	http://amigo.geneontology.org/amigo/term/GO:0042325	IGF1 HGF GHR DUSP1 SOCS2 PTPRB SORL1 PELI2 PDGFC PIK3R1 AR NRXN1 ANG GDF2
0.158986	3	125	3.85285	Positive regulation of adaptive immune response	http://amigo.geneontology.org/amigo/term/GO:0002821	IL1R1 IL18R1 CD274
0.162534	2	54	5.94575	Fat-soluble vitamin metabolic process	http://amigo.geneontology.org/amigo/term/GO:0006775	LRAT TTPA
0.162534	2	54	5.94575	Regulation of cardiac muscle hypertrophy	http://amigo.geneontology.org/amigo/term/GO:0010611	IGF1 HAND2
0.162534	2	54	5.94575	Dopamine transport	http://amigo.geneontology.org/amigo/term/GO:0015872	CXCL12 ABAT
0.162534	2	54	5.94575	Negative regulation of MAP kinase activity	http://amigo.geneontology.org/amigo/term/GO:0043407	DUSP1 SORL1
0.162534	4	213	3.01475	Inositol lipid-mediated signaling	http://amigo.geneontology.org/amigo/term/GO:0048017	IGF1 HGF PDGFC PIK3R1
0.162534	2	54	5.94575	Activated T cell proliferation	http://amigo.geneontology.org/amigo/term/GO:0050798	IGF1 CD274
0.163968	4	214	3.00066	Ribose phosphate biosynthetic process	http://amigo.geneontology.org/amigo/term/GO:0046390	PDK4 SLC25A13 ACACB SLC25A16
0.16516	18	1885	1.53296	Cell-cell signaling	http://amigo.geneontology.org/amigo/term/GO:0007267	HGF RAPGEF4 CXCL12 SLC16A10 BCHE KMO ACVR1C ENPEP HADH SIRT3 RSPO3 LRRC4C DIXDC1 AR MCC NRXN1 TSKU ABAT
0.16576	4	215	2.9867	Muscle cell proliferation	http://amigo.geneontology.org/amigo/term/GO:0033002	IGF1 TGFBR3 S1PR1 ANG
0.16576	4	215	2.9867	Cardiac muscle tissue development	http://amigo.geneontology.org/amigo/term/GO:0048738	IGF1 TGFBR3 ACADM S1PR1
0.166436	1	8	20.0669	Endonucleolytic cleavage in 5 -ETS of tricistronic rRNA transcript (SSU-rRNA, 5.8S rRNA, LSU-rRNA)	http://amigo.geneontology.org/amigo/term/GO:0000480	RCL1
0.166436	6	416	2.31541	Ossification	http://amigo.geneontology.org/amigo/term/GO:0001503	IGF1 HGF HAND2 TAPT1 S1PR1 GDF2
0.166436	2	56	5.7334	Neural crest cell migration	http://amigo.geneontology.org/amigo/term/GO:0001755	SEMA3D HAND2
0.166436	1	8	20.0669	Blood vessel maturation	http://amigo.geneontology.org/amigo/term/GO:0001955	S1PR1
0.166436	4	217	2.95917	Regulation of adaptive immune response	http://amigo.geneontology.org/amigo/term/GO:0002819	IL1R1 IL18R1 CD274 IL33
0.166436	1	8	20.0669	Ventricular compact myocardium morphogenesis	http://amigo.geneontology.org/amigo/term/GO:0003223	TGFBR3
0.166436	1	8	20.0669	Chondrocyte development involved in endochondral bone morphogenesis	http://amigo.geneontology.org/amigo/term/GO:0003433	TSKU
0.166436	1	8	20.0669	Regulation of glycogen catabolic process	http://amigo.geneontology.org/amigo/term/GO:0005981	PPP1R3B
0.166436	4	217	2.95917	Purine nucleotide biosynthetic process	http://amigo.geneontology.org/amigo/term/GO:0006164	PDK4 SLC25A13 ACACB SLC25A16
0.166436	1	8	20.0669	Vitamin A metabolic process	http://amigo.geneontology.org/amigo/term/GO:0006776	LRAT
0.166436	1	8	20.0669	Toll signaling pathway	http://amigo.geneontology.org/amigo/term/GO:0008063	PELI2
0.166436	1	8	20.0669	Deoxyribonucleoside metabolic process	http://amigo.geneontology.org/amigo/term/GO:0009120	DPYD
0.166436	1	8	20.0669	Pyrimidine nucleoside monophosphate catabolic process	http://amigo.geneontology.org/amigo/term/GO:0009131	DPYD
0.166436	1	8	20.0669	Pyrimidine deoxyribonucleoside monophosphate catabolic process	http://amigo.geneontology.org/amigo/term/GO:0009178	DPYD
0.166436	1	8	20.0669	Alkaloid metabolic process	http://amigo.geneontology.org/amigo/term/GO:0009820	BCHE
0.166436	1	8	20.0669	Regulation of acetyl-CoA biosynthetic process from pyruvate	http://amigo.geneontology.org/amigo/term/GO:0010510	PDK4
0.166436	1	8	20.0669	Negative regulation of phospholipase activity	http://amigo.geneontology.org/amigo/term/GO:0010519	ANGPTL3
0.166436	2	55	5.83764	Negative regulation of mitochondrion organization	http://amigo.geneontology.org/amigo/term/GO:0010823	IGF1 HGF
0.166436	1	8	20.0669	Gamma-aminobutyric acid secretion	http://amigo.geneontology.org/amigo/term/GO:0014051	ABAT
0.166436	1	8	20.0669	Hexose phosphate transport	http://amigo.geneontology.org/amigo/term/GO:0015712	G6PC1
0.166436	1	8	20.0669	Taurine metabolic process	http://amigo.geneontology.org/amigo/term/GO:0019530	GHR
0.166436	1	8	20.0669	Alkanesulfonate metabolic process	http://amigo.geneontology.org/amigo/term/GO:0019694	GHR
0.166436	1	8	20.0669	Cerebellar granular layer formation	http://amigo.geneontology.org/amigo/term/GO:0021684	NRXN1
0.166436	1	8	20.0669	Cerebellar granule cell differentiation	http://amigo.geneontology.org/amigo/term/GO:0021707	NRXN1
0.166436	2	56	5.7334	Positive regulation of epithelial cell differentiation	http://amigo.geneontology.org/amigo/term/GO:0030858	ATOH8 GDF2
0.166436	1	8	20.0669	Chylomicron remnant clearance	http://amigo.geneontology.org/amigo/term/GO:0034382	LIPC
0.166436	1	8	20.0669	Negative regulation of smooth muscle cell apoptotic process	http://amigo.geneontology.org/amigo/term/GO:0034392	IGF1
0.166436	1	8	20.0669	Negative regulation of RIG-I signaling pathway	http://amigo.geneontology.org/amigo/term/GO:0039536	RNF125
0.166436	1	8	20.0669	MHC class I biosynthetic process	http://amigo.geneontology.org/amigo/term/GO:0045341	IL33
0.166436	1	8	20.0669	Regulation of MHC class I biosynthetic process	http://amigo.geneontology.org/amigo/term/GO:0045343	IL33
0.166436	1	8	20.0669	Positive regulation of fibroblast growth factor receptor signaling pathway	http://amigo.geneontology.org/amigo/term/GO:0045743	NRXN1
0.166436	1	8	20.0669	Regulation of female receptivity	http://amigo.geneontology.org/amigo/term/GO:0045924	AVPR1A
0.166436	1	8	20.0669	DUMP metabolic process	http://amigo.geneontology.org/amigo/term/GO:0046078	DPYD
0.166436	2	56	5.7334	Regulation of glucose import	http://amigo.geneontology.org/amigo/term/GO:0046324	IGF1 PIK3R1
0.166436	3	128	3.76254	Cellular transition metal ion homeostasis	http://amigo.geneontology.org/amigo/term/GO:0046916	CP STEAP4 GDF2
0.166436	2	55	5.83764	Biological process involved in intraspecies interaction between organisms	http://amigo.geneontology.org/amigo/term/GO:0051703	AVPR1A NRXN1
0.166436	17	1764	1.54711	Transmembrane transport	http://amigo.geneontology.org/amigo/term/GO:0055085	SLC7A2 SLC25A13 EHD3 IGF1 ACACB LONP2 SLC6A12 SLC16A10 SLC25A16 STEAP4 SLC25A47 PIK3R1 SLC25A25 SFXN2 NIPAL1 CYB5A NRXN1
0.166436	1	8	20.0669	Female mating behavior	http://amigo.geneontology.org/amigo/term/GO:0060180	AVPR1A
0.166436	2	55	5.83764	Endochondral bone morphogenesis	http://amigo.geneontology.org/amigo/term/GO:0060350	GHR TSKU
0.166436	1	8	20.0669	Positive regulation of cell growth involved in cardiac muscle cell development	http://amigo.geneontology.org/amigo/term/GO:0061051	IGF1
0.166436	1	8	20.0669	Microglial cell proliferation	http://amigo.geneontology.org/amigo/term/GO:0061518	IL33
0.166436	1	8	20.0669	Triglyceride-rich lipoprotein particle clearance	http://amigo.geneontology.org/amigo/term/GO:0071830	LIPC
0.166436	1	8	20.0669	Glomerulus morphogenesis	http://amigo.geneontology.org/amigo/term/GO:0072102	TCF21
0.166436	1	8	20.0669	Mesenchymal cell differentiation involved in kidney development	http://amigo.geneontology.org/amigo/term/GO:0072161	TCF21
0.166436	1	8	20.0669	Metanephric glomerulus vasculature development	http://amigo.geneontology.org/amigo/term/GO:0072239	TCF21
0.166436	1	8	20.0669	Negative regulation of monocyte chemotaxis	http://amigo.geneontology.org/amigo/term/GO:0090027	DUSP1
0.166436	1	8	20.0669	Negative regulation of triglyceride metabolic process	http://amigo.geneontology.org/amigo/term/GO:0090209	SORL1
0.166436	1	8	20.0669	Trans-synaptic signaling by lipid	http://amigo.geneontology.org/amigo/term/GO:0099541	NRXN1
0.166436	1	8	20.0669	Trans-synaptic signaling by endocannabinoid	http://amigo.geneontology.org/amigo/term/GO:0099542	NRXN1
0.166436	1	8	20.0669	L-arginine transmembrane transport	http://amigo.geneontology.org/amigo/term/GO:1903400	SLC7A2
0.166436	1	8	20.0669	Regulation of complement-dependent cytotoxicity	http://amigo.geneontology.org/amigo/term/GO:1903659	CD5L
0.166436	1	8	20.0669	Regulation of adipose tissue development	http://amigo.geneontology.org/amigo/term/GO:1904177	SORL1
0.166436	1	8	20.0669	Peptidyl-tyrosine dephosphorylation involved in inactivation of protein kinase activity	http://amigo.geneontology.org/amigo/term/GO:1990264	PTPRB
0.166436	1	8	20.0669	Regulation of interleukin-1-mediated signaling pathway	http://amigo.geneontology.org/amigo/term/GO:2000659	IL1R1
0.166436	1	8	20.0669	Negative regulation of dendritic cell apoptotic process	http://amigo.geneontology.org/amigo/term/GO:2000669	CXCL12
0.166436	1	8	20.0669	Mesenchymal cell differentiation involved in renal system development	http://amigo.geneontology.org/amigo/term/GO:2001012	TCF21
0.166436	1	8	20.0669	Positive regulation of endocytic recycling	http://amigo.geneontology.org/amigo/term/GO:2001137	SORL1
0.167295	2	57	5.63281	Acute-phase response	http://amigo.geneontology.org/amigo/term/GO:0006953	MBL2 CD163
0.167295	2	57	5.63281	Regulation of muscle hypertrophy	http://amigo.geneontology.org/amigo/term/GO:0014743	IGF1 HAND2
0.167295	5	318	2.52414	Positive regulation of ion transport	http://amigo.geneontology.org/amigo/term/GO:0043270	EHD3 CXCL12 KMO AVPR1A ABAT
0.167295	2	57	5.63281	Regulation of bone remodeling	http://amigo.geneontology.org/amigo/term/GO:0046850	PDK4 S1PR1
0.167888	8	646	1.98805	Adaptive immune response	http://amigo.geneontology.org/amigo/term/GO:0002250	RAPGEF4 RNF125 IL1R1 IL18R1 CD274 IL33 MBL2 C1S
0.168313	3	132	3.64853	Diterpenoid metabolic process	http://amigo.geneontology.org/amigo/term/GO:0016101	LRAT SRD5A1 BCO2
0.170723	4	222	2.89253	Negative regulation of cell-cell adhesion	http://amigo.geneontology.org/amigo/term/GO:0022408	CXCL12 CD274 PLG ABAT
0.170845	3	133	3.62109	Regulation of lipid transport	http://amigo.geneontology.org/amigo/term/GO:0032368	APOA5 LRAT TTC39B
0.170845	2	58	5.5357	Positive regulation of DNA binding	http://amigo.geneontology.org/amigo/term/GO:0043388	IGF1 HAND2
0.170845	2	58	5.5357	Regulation of phosphatidylinositol 3-kinase activity	http://amigo.geneontology.org/amigo/term/GO:0043551	SOCS2 PIK3R1
0.170845	2	58	5.5357	Regulation of catecholamine secretion	http://amigo.geneontology.org/amigo/term/GO:0050433	CXCL12 ABAT
0.170845	2	58	5.5357	Regulation of cardiac muscle tissue growth	http://amigo.geneontology.org/amigo/term/GO:0055021	IGF1 TGFBR3
0.170845	2	58	5.5357	Regulation of morphogenesis of a branching structure	http://amigo.geneontology.org/amigo/term/GO:0060688	HGF AR
0.170845	2	58	5.5357	Cellular response to glucocorticoid stimulus	http://amigo.geneontology.org/amigo/term/GO:0071385	KLF9 SRD5A1
0.174411	5	323	2.48507	Protein maturation	http://amigo.geneontology.org/amigo/term/GO:0051604	CD5L F9 LONP2 SORL1 ENPEP
0.175116	2	59	5.44187	Alcohol catabolic process	http://amigo.geneontology.org/amigo/term/GO:0046164	SULT2A1 ALDH2
0.175116	3	135	3.56745	Digestive tract development	http://amigo.geneontology.org/amigo/term/GO:0048565	OTC TCF21 PDGFC
0.175116	2	59	5.44187	Amyloid-beta metabolic process	http://amigo.geneontology.org/amigo/term/GO:0050435	IGF1 SORL1
0.175116	2	59	5.44187	Cardiac muscle tissue morphogenesis	http://amigo.geneontology.org/amigo/term/GO:0055008	TGFBR3 S1PR1

## Sheet: GO_CC
Enrichment FDR	nGenes	Pathway Genes	Fold Enrichment	Pathway	URL	Genes
4.31039e-06	33	1816	2.91721	Mitochondrion	http://amigo.geneontology.org/amigo/term/GO:0005739	PDK4 SLC25A13 ACSM3 OTC ACACB BCKDHB ALDH2 GHR RMDN2 KYNU KMO ACADM SLC25A16 BBOX1 DMGDH ECHDC3 RNF144B HADH SLC25A47 SIRT3 SLC25A25 GLYAT NADK2 SFXN2 PPM1K CYB5A AGXT TCAIM ABAT BCO2 TAT BDH1
1.72668e-05	16	512	5.01673	Mitochondrial matrix	http://amigo.geneontology.org/amigo/term/GO:0005759	PDK4 ACSM3 OTC BCKDHB ALDH2 ACADM DMGDH HADH SIRT3 GLYAT NADK2 PPM1K AGXT ABAT BCO2 BDH1
0.00880725	17	960	2.84281	Cell surface	http://amigo.geneontology.org/amigo/term/GO:0009986	TGFBR3 CD5L FCN1 CXCL12 GHR IL1R1 CD274 PLG ANGPTL3 SORL1 ENPEP PDGFC ANTXR2 MBL2 S1PR1 CD163 NRXN1
0.0129745	10	409	3.92507	External side of plasma membrane	http://amigo.geneontology.org/amigo/term/GO:0009897	TGFBR3 FCN1 CXCL12 GHR IL1R1 CD274 PLG ENPEP S1PR1 CD163
0.0129745	6	140	6.88008	Blood microparticle	http://amigo.geneontology.org/amigo/term/GO:0072562	CP CD5L BCHE PLG C1S PROS1
0.0151944	4	56	11.4668	Peroxisomal matrix	http://amigo.geneontology.org/amigo/term/GO:0005782	LONP2 GRHPR FABP1 AGXT
0.0151944	4	56	11.4668	Microbody lumen	http://amigo.geneontology.org/amigo/term/GO:0031907	LONP2 GRHPR FABP1 AGXT
0.0310299	4	70	9.17344	Platelet alpha granule lumen	http://amigo.geneontology.org/amigo/term/GO:0031093	IGF1 HGF PLG PROS1
0.0347757	2	9	35.6745	Extrinsic component of external side of plasma membrane	http://amigo.geneontology.org/amigo/term/GO:0031232	FCN1 PLG
0.0347757	3	35	13.7602	High-density lipoprotein particle	http://amigo.geneontology.org/amigo/term/GO:0034364	APOA5 LIPC LCAT
0.0533047	5	155	5.17856	Peroxisome	http://amigo.geneontology.org/amigo/term/GO:0005777	LONP2 GRHPR FABP1 AGXT ZADH2
0.0533047	3	44	10.9456	Plasma lipoprotein particle	http://amigo.geneontology.org/amigo/term/GO:0034358	APOA5 LIPC LCAT
0.0533047	5	155	5.17856	Microbody	http://amigo.geneontology.org/amigo/term/GO:0042579	LONP2 GRHPR FABP1 AGXT ZADH2
0.0533047	3	44	10.9456	Lipoprotein particle	http://amigo.geneontology.org/amigo/term/GO:1990777	APOA5 LIPC LCAT
0.0540111	3	47	10.2469	Protein-lipid complex	http://amigo.geneontology.org/amigo/term/GO:0032994	APOA5 LIPC LCAT
0.0540955	4	100	6.42141	Platelet alpha granule	http://amigo.geneontology.org/amigo/term/GO:0031091	IGF1 HGF PLG PROS1
0.0540955	11	677	2.6084	Side of membrane	http://amigo.geneontology.org/amigo/term/GO:0098552	TGFBR3 FCN1 CXCL12 GHR IL1R1 CD274 PLG ENPEP S1PR1 CD163 BDH1
0.0749824	2	18	17.8372	Nuclear envelope lumen	http://amigo.geneontology.org/amigo/term/GO:0005641	BCHE SORL1
0.0749824	12	822	2.34358	Mitochondrial membrane	http://amigo.geneontology.org/amigo/term/GO:0031966	SLC25A13 OTC ACACB KMO ACADM SLC25A16 RNF144B SLC25A47 SLC25A25 SFXN2 CYB5A BDH1
0.10265	16	1316	1.9518	Nuclear outer membrane-endoplasmic reticulum membrane network	http://amigo.geneontology.org/amigo/term/GO:0042175	FMO2 RNF125 SC5D LRAT INSIG2 PNPLA7 G6PC1 SORL1 SRD5A1 PIK3R1 ANTXR2 CYB5A TAPT1 GRAMD1C PROS1 AGMO
0.103877	12	872	2.2092	Mitochondrial envelope	http://amigo.geneontology.org/amigo/term/GO:0005740	SLC25A13 OTC ACACB KMO ACADM SLC25A16 RNF144B SLC25A47 SLC25A25 SFXN2 CYB5A BDH1
0.154568	6	328	2.93662	Endoplasmic reticulum lumen	http://amigo.geneontology.org/amigo/term/GO:0005788	CP F9 APOA5 BCHE PDGFC LIPC
0.154568	15	1294	1.86092	Endoplasmic reticulum membrane	http://amigo.geneontology.org/amigo/term/GO:0005789	FMO2 RNF125 SC5D LRAT INSIG2 PNPLA7 G6PC1 SORL1 SRD5A1 ANTXR2 CYB5A TAPT1 GRAMD1C PROS1 AGMO
0.154568	2	30	10.7023	Phosphatidylinositol 3-kinase complex	http://amigo.geneontology.org/amigo/term/GO:0005942	SOCS2 PIK3R1
0.154568	1	3	53.5117	Phosphatidylinositol 3-kinase complex, class IA	http://amigo.geneontology.org/amigo/term/GO:0005943	PIK3R1
0.154568	1	3	53.5117	Ciliary pocket	http://amigo.geneontology.org/amigo/term/GO:0020016	EHD3
0.154568	1	3	53.5117	Ciliary pocket membrane	http://amigo.geneontology.org/amigo/term/GO:0020018	EHD3
0.154568	1	3	53.5117	Angiogenin-PRI complex	http://amigo.geneontology.org/amigo/term/GO:0032311	ANG
0.154568	1	3	53.5117	SREBP-SCAP-Insig complex	http://amigo.geneontology.org/amigo/term/GO:0032937	INSIG2
0.154568	1	3	53.5117	Inhibin-betaglycan-ActRII complex	http://amigo.geneontology.org/amigo/term/GO:0034673	TGFBR3
0.154568	15	1299	1.85376	Endoplasmic reticulum subcompartment	http://amigo.geneontology.org/amigo/term/GO:0098827	FMO2 RNF125 SC5D LRAT INSIG2 PNPLA7 G6PC1 SORL1 SRD5A1 ANTXR2 CYB5A TAPT1 GRAMD1C PROS1 AGMO
0.159227	19	1881	1.62157	Integral component of plasma membrane	http://amigo.geneontology.org/amigo/term/GO:0005887	SLC7A2 SLC25A13 TGFBR3 SLC6A12 SLC16A10 GHR IL1R1 IL18R1 ACVR1C PTPRB SORL1 ENPEP LRRC4C SEMA3D CLDN1 CLEC1B AVPR1A CD163 NRXN1
0.159227	20	1965	1.63395	Intrinsic component of plasma membrane	http://amigo.geneontology.org/amigo/term/GO:0031226	SLC7A2 SLC25A13 TGFBR3 SLC6A12 SLC16A10 GHR IL1R1 IL18R1 ACVR1C PTPRB SORL1 ENPEP LRRC4C SEMA3D CLDN1 CLEC1B AVPR1A S1PR1 CD163 NRXN1
0.159227	15	1352	1.78109	Organelle envelope	http://amigo.geneontology.org/amigo/term/GO:0031967	SLC25A13 OTC ACACB BCHE KMO ACADM SLC25A16 RNF144B SORL1 SLC25A47 SLC25A25 SFXN2 CYB5A NRXN1 BDH1
0.159227	15	1352	1.78109	Envelope	http://amigo.geneontology.org/amigo/term/GO:0031975	SLC25A13 OTC ACACB BCHE KMO ACADM SLC25A16 RNF144B SORL1 SLC25A47 SLC25A25 SFXN2 CYB5A NRXN1 BDH1
0.159227	1	4	40.1338	Alphav-beta3 integrin-IGF-1-IGF1R complex	http://amigo.geneontology.org/amigo/term/GO:0035867	IGF1
0.159227	1	4	40.1338	Insulin-like growth factor ternary complex	http://amigo.geneontology.org/amigo/term/GO:0042567	IGF1
0.159227	7	446	2.51961	Collagen-containing extracellular matrix	http://amigo.geneontology.org/amigo/term/GO:0062023	FCN1 F9 CXCL12 PLG ANGPTL3 MBL2 ANG
0.159227	1	4	40.1338	Perinuclear endoplasmic reticulum membrane	http://amigo.geneontology.org/amigo/term/GO:1990578	PIK3R1
0.159227	1	4	40.1338	ATF4-CREB1 transcription factor complex	http://amigo.geneontology.org/amigo/term/GO:1990589	CREM
0.160136	17	1632	1.67224	Organelle subcompartment	http://amigo.geneontology.org/amigo/term/GO:0031984	ST6GAL1 FMO2 RNF125 SC5D LRAT INSIG2 PNPLA7 G6PC1 SORL1 SRD5A1 ANTXR2 CYB5A TAPT1 GRAMD1C CALN1 PROS1 AGMO
0.161976	3	105	4.58672	Collagen trimer	http://amigo.geneontology.org/amigo/term/GO:0005581	FCN1 MBL2 COLEC10
0.161976	13	1168	1.78678	Endosome	http://amigo.geneontology.org/amigo/term/GO:0005768	EHD3 ZFYVE21 APOA5 EXPH5 CD274 LRAT STEAP4 ANGPTL3 TTPA SORL1 ANTXR2 AVPR1A S1PR1
0.161976	1	5	32.107	Insulin-like growth factor binding protein complex	http://amigo.geneontology.org/amigo/term/GO:0016942	IGF1
0.161976	1	5	32.107	Growth factor complex	http://amigo.geneontology.org/amigo/term/GO:0036454	IGF1
0.161976	3	107	4.50099	Recycling endosome membrane	http://amigo.geneontology.org/amigo/term/GO:0055038	EHD3 CD274 SORL1
0.161976	1	5	32.107	Perinucleolar compartment	http://amigo.geneontology.org/amigo/term/GO:0097356	SORL1
0.161976	1	5	32.107	Phosphatidylinositol 3-kinase complex, class I	http://amigo.geneontology.org/amigo/term/GO:0097651	PIK3R1
0.161976	1	5	32.107	Matrix side of mitochondrial inner membrane	http://amigo.geneontology.org/amigo/term/GO:0099617	BDH1
0.1758	8	601	2.13691	External encapsulating structure	http://amigo.geneontology.org/amigo/term/GO:0030312	TGFBR3 FCN1 F9 CXCL12 PLG ANGPTL3 MBL2 ANG
0.1758	8	600	2.14047	Extracellular matrix	http://amigo.geneontology.org/amigo/term/GO:0031012	TGFBR3 FCN1 F9 CXCL12 PLG ANGPTL3 MBL2 ANG
0.182593	1	6	26.7559	Mitochondrial alpha-ketoglutarate dehydrogenase complex	http://amigo.geneontology.org/amigo/term/GO:0005947	BCKDHB

## Sheet: GO_MF
Enrichment FDR	nGenes	Pathway Genes	Fold Enrichment	Pathway	URL	Genes
1.96846e-07	24	835	4.61419	Oxidoreductase activity	http://amigo.geneontology.org/amigo/term/GO:0016491	CP BCKDHB FMO2 SC5D ALDH2 KMO ACADM STEAP4 BBOX1 DMGDH GRHPR HADH SRD5A1 CBS CYB5A PAH ZADH2 AGMO DPYD IDO2 BCO2 TDO2 BDH1
0.000147643	9	155	9.3214	Vitamin binding	http://amigo.geneontology.org/amigo/term/GO:0019842	ACACB KYNU CTH LRAT TTPA CBS AGXT ABAT TAT
0.000285579	6	60	16.0535	Pyridoxal phosphate binding	http://amigo.geneontology.org/amigo/term/GO:0030170	KYNU CTH CBS AGXT ABAT TAT
0.000285579	6	61	15.7903	Vitamin B6 binding	http://amigo.geneontology.org/amigo/term/GO:0070279	KYNU CTH CBS AGXT ABAT TAT
0.00110468	10	280	5.7334	Sulfur compound binding	http://amigo.geneontology.org/amigo/term/GO:1901681	TGFBR3 ACACB SULT2A1 APOA5 ANGPTL3 RSPO3 CBS LIPC ACBD4 ANG
0.0100847	3	16	30.1004	Insulin-like growth factor receptor binding	http://amigo.geneontology.org/amigo/term/GO:0005159	IGF1 SOCS2 PIK3R1
0.0100847	5	79	10.1605	Amino acid transmembrane transporter activity	http://amigo.geneontology.org/amigo/term/GO:0015171	SLC7A2 SLC25A13 SLC6A12 SLC16A10 SFXN2
0.0102656	24	1722	2.23742	Signaling receptor binding	http://amigo.geneontology.org/amigo/term/GO:0005102	IGF1 HGF TGFBR3 FCN1 CXCL12 APOA5 IL1R1 SOCS2 PLG ANGPTL3 IL33 PDGFC PIK3R1 RSPO3 SEMA3D SNED1 MBL2 AVPR1A AR S1PR1 NRXN1 COLEC10 ANG GDF2
0.0104801	5	84	9.55567	Flavin adenine dinucleotide binding	http://amigo.geneontology.org/amigo/term/GO:0050660	FMO2 KMO ACADM STEAP4 DPYD
0.0119005	2	4	80.2676	Tryptophan 2,3-dioxygenase activity	http://amigo.geneontology.org/amigo/term/GO:0004833	IDO2 TDO2
0.0133977	3	21	22.9336	Apolipoprotein binding	http://amigo.geneontology.org/amigo/term/GO:0034185	PLG LIPC LCAT
0.0133977	4	52	12.3489	NADP binding	http://amigo.geneontology.org/amigo/term/GO:0050661	FMO2 GRHPR SRD5A1 DPYD
0.0154369	6	152	6.33692	Growth factor binding	http://amigo.geneontology.org/amigo/term/GO:0019838	TGFBR3 GHR IL1R1 DUSP1 ACVR1C TSKU
0.0161314	3	24	20.0669	Transaminase activity	http://amigo.geneontology.org/amigo/term/GO:0008483	AGXT ABAT TAT
0.0170313	3	25	19.2642	Transferase activity, transferring nitrogenous groups	http://amigo.geneontology.org/amigo/term/GO:0016769	AGXT ABAT TAT
0.0183669	2	7	45.8672	Interleukin-1 receptor activity	http://amigo.geneontology.org/amigo/term/GO:0004908	IL1R1 IL18R1
0.0183669	6	165	5.83764	Growth factor activity	http://amigo.geneontology.org/amigo/term/GO:0008083	IGF1 HGF CXCL12 ANGPTL3 PDGFC GDF2
0.0183669	4	67	9.58419	Oxidoreductase activity, acting on the CH-CH group of donors	http://amigo.geneontology.org/amigo/term/GO:0016627	ACADM SRD5A1 ZADH2 DPYD
0.0183669	3	30	16.0535	Oxidoreductase activity, acting on the CH-CH group of donors, NAD or NADP as acceptor	http://amigo.geneontology.org/amigo/term/GO:0016628	SRD5A1 ZADH2 DPYD
0.0183669	3	30	16.0535	Oxidoreductase activity, acting on single donors with incorporation of molecular oxygen	http://amigo.geneontology.org/amigo/term/GO:0016701	IDO2 BCO2 TDO2
0.0183669	3	29	16.6071	Oxidoreductase activity, acting on single donors with incorporation of molecular oxygen, incorporation of two atoms of oxygen	http://amigo.geneontology.org/amigo/term/GO:0016702	IDO2 BCO2 TDO2
0.0183669	2	7	45.8672	Oxidoreductase activity, acting on paired donors, with incorporation or reduction of molecular oxygen, reduced pteridine as one donor, and incorporation of one atom of oxygen	http://amigo.geneontology.org/amigo/term/GO:0016714	PAH AGMO
0.0183669	10	468	3.43024	Amide binding	http://amigo.geneontology.org/amigo/term/GO:0033218	ACACB GHR BCHE SORL1 ENPEP SRD5A1 PIK3R1 AVPR1A ACBD4 ANG
0.0183669	4	62	10.3571	NAD binding	http://amigo.geneontology.org/amigo/term/GO:0051287	ALDH2 GRHPR HADH SIRT3
0.0210204	6	184	5.23484	Heparin binding	http://amigo.geneontology.org/amigo/term/GO:0008201	TGFBR3 APOA5 ANGPTL3 RSPO3 LIPC ANG
0.0210204	6	184	5.23484	Oxidoreductase activity, acting on paired donors, with incorporation or reduction of molecular oxygen	http://amigo.geneontology.org/amigo/term/GO:0016705	FMO2 SC5D KMO BBOX1 PAH AGMO
0.0272553	6	195	4.93954	Serine-type endopeptidase activity	http://amigo.geneontology.org/amigo/term/GO:0004252	HGF CD5L F9 LONP2 PLG C1S
0.0373085	6	214	4.50099	Serine-type peptidase activity	http://amigo.geneontology.org/amigo/term/GO:0008236	HGF CD5L F9 LONP2 PLG C1S
0.0373085	5	147	5.46038	Oxidoreductase activity, acting on the CH-OH group of donors, NAD or NADP as acceptor	http://amigo.geneontology.org/amigo/term/GO:0016616	GRHPR HADH ZADH2 BDH1
0.0373085	4	88	7.29706	Hormone binding	http://amigo.geneontology.org/amigo/term/GO:0042562	GHR PIK3R1 AVPR1A AR
0.0373085	5	145	5.5357	Organic acid binding	http://amigo.geneontology.org/amigo/term/GO:0043177	OTC ACACB LRAT AGXT TAT
0.0373085	2	11	29.1882	Phosphatidyl phospholipase B activity	http://amigo.geneontology.org/amigo/term/GO:0102545	PNPLA7 LIPC
0.0390874	6	218	4.4184	Serine hydrolase activity	http://amigo.geneontology.org/amigo/term/GO:0017171	HGF CD5L F9 LONP2 PLG C1S
0.0420611	5	161	4.98557	Organic acid transmembrane transporter activity	http://amigo.geneontology.org/amigo/term/GO:0005342	SLC7A2 SLC25A13 SLC6A12 SLC16A10 SFXN2
0.0420611	5	158	5.08023	Electron transfer activity	http://amigo.geneontology.org/amigo/term/GO:0009055	ALDH2 STEAP4 DMGDH SRD5A1 CYB5A
0.0420611	5	158	5.08023	Oxidoreductase activity, acting on CH-OH group of donors	http://amigo.geneontology.org/amigo/term/GO:0016614	GRHPR HADH ZADH2 BDH1
0.0420611	5	160	5.01673	Cytokine binding	http://amigo.geneontology.org/amigo/term/GO:0019955	TGFBR3 GHR IL1R1 IL18R1 TSKU
0.0420611	5	159	5.04828	Heme binding	http://amigo.geneontology.org/amigo/term/GO:0020037	STEAP4 CBS CYB5A IDO2 TDO2
0.0420611	2	13	24.6977	Phosphate ion binding	http://amigo.geneontology.org/amigo/term/GO:0042301	OTC G6PC1
0.0420611	5	159	5.04828	Carboxylic acid transmembrane transporter activity	http://amigo.geneontology.org/amigo/term/GO:0046943	SLC7A2 SLC25A13 SLC6A12 SLC16A10 SFXN2
0.0420611	4	98	6.55246	Dioxygenase activity	http://amigo.geneontology.org/amigo/term/GO:0051213	BBOX1 IDO2 BCO2 TDO2
0.0420611	3	48	10.0335	E-box binding	http://amigo.geneontology.org/amigo/term/GO:0070888	TCF21 HAND2 ATOH8
0.0442441	2	15	21.4047	Platelet-derived growth factor receptor binding	http://amigo.geneontology.org/amigo/term/GO:0005161	IL1R1 PDGFC
0.0442441	5	164	4.89437	Carboxylic ester hydrolase activity	http://amigo.geneontology.org/amigo/term/GO:0052689	BCHE PNPLA7 LIPC ABHD15 LCAT
0.0442441	2	15	21.4047	NADPH binding	http://amigo.geneontology.org/amigo/term/GO:0070402	GRHPR SRD5A1
0.0449307	2	16	20.0669	NAD+ nucleosidase activity	http://amigo.geneontology.org/amigo/term/GO:0003953	IL1R1 IL18R1
0.0449307	4	106	6.05793	Steroid binding	http://amigo.geneontology.org/amigo/term/GO:0005496	APOA5 INSIG2 AR GRAMD1C
0.0449307	3	53	9.0869	Peptide hormone binding	http://amigo.geneontology.org/amigo/term/GO:0017046	GHR PIK3R1 AVPR1A
0.0449307	5	169	4.74956	Tetrapyrrole binding	http://amigo.geneontology.org/amigo/term/GO:0046906	STEAP4 CBS CYB5A IDO2 TDO2
0.0449307	2	16	20.0669	NAD(P)+ nucleosidase activity	http://amigo.geneontology.org/amigo/term/GO:0050135	IL1R1 IL18R1
0.0449307	2	16	20.0669	NAD+ nucleotidase, cyclic ADP-ribose generating	http://amigo.geneontology.org/amigo/term/GO:0061809	IL1R1 IL18R1
0.0482615	2	17	18.8865	1-phosphatidylinositol-3-kinase regulator activity	http://amigo.geneontology.org/amigo/term/GO:0046935	SOCS2 PIK3R1
0.0482615	2	17	18.8865	NAD+ binding	http://amigo.geneontology.org/amigo/term/GO:0070403	HADH SIRT3
0.0494186	6	253	3.80716	Glycosaminoglycan binding	http://amigo.geneontology.org/amigo/term/GO:0005539	TGFBR3 APOA5 ANGPTL3 RSPO3 LIPC ANG
0.0521072	2	18	17.8372	Low-density lipoprotein particle binding	http://amigo.geneontology.org/amigo/term/GO:0030169	SORL1 LIPC
0.0540525	2	19	16.8984	Transmembrane receptor protein serine/threonine kinase activity	http://amigo.geneontology.org/amigo/term/GO:0004675	TGFBR3 ACVR1C
0.0540525	2	19	16.8984	Oxidoreductase activity, acting on metal ions	http://amigo.geneontology.org/amigo/term/GO:0016722	CP STEAP4
0.0540525	5	183	4.38621	Carboxylic acid binding	http://amigo.geneontology.org/amigo/term/GO:0031406	ACACB FCN1 LRAT GRHPR FABP1
0.0540525	3	60	8.02676	Sterol binding	http://amigo.geneontology.org/amigo/term/GO:0032934	APOA5 INSIG2 GRAMD1C
0.0540525	11	730	2.41902	Protein homodimerization activity	http://amigo.geneontology.org/amigo/term/GO:0042803	ST6GAL1 GHR KYNU GRHPR PDGFC NADK2 CBS HAND2 AGXT DPYD ANG
0.0556647	3	61	7.89517	Amino acid binding	http://amigo.geneontology.org/amigo/term/GO:0016597	OTC AGXT TAT
0.0575628	4	121	5.30695	Monooxygenase activity	http://amigo.geneontology.org/amigo/term/GO:0004497	FMO2 KMO PAH AGMO
0.0575628	5	191	4.20249	Organic anion transmembrane transporter activity	http://amigo.geneontology.org/amigo/term/GO:0008514	SLC7A2 SLC25A13 SLC6A12 SLC25A25 SFXN2
0.0597824	2	21	15.2891	Sialyltransferase activity	http://amigo.geneontology.org/amigo/term/GO:0008373	ST3GAL6 ST6GAL1
0.0597824	3	64	7.52509	Hydro-lyase activity	http://amigo.geneontology.org/amigo/term/GO:0016836	FAHD2A ECHDC3 CBS
0.0635388	2	22	14.5941	Mannose binding	http://amigo.geneontology.org/amigo/term/GO:0005537	MBL2 COLEC10
0.0635388	2	22	14.5941	Phosphatidylinositol 3-kinase regulator activity	http://amigo.geneontology.org/amigo/term/GO:0035014	SOCS2 PIK3R1
0.0660059	9	561	2.57543	Receptor ligand activity	http://amigo.geneontology.org/amigo/term/GO:0048018	IGF1 HGF CXCL12 ANGPTL3 IL33 PDGFC SEMA3D COLEC10 GDF2
0.0672991	2	23	13.9596	Insulin receptor binding	http://amigo.geneontology.org/amigo/term/GO:0005158	IGF1 PIK3R1
0.072075	2	24	13.3779	Lysophospholipase activity	http://amigo.geneontology.org/amigo/term/GO:0004622	PNPLA7 LIPC
0.0727428	9	574	2.5171	Signaling receptor activator activity	http://amigo.geneontology.org/amigo/term/GO:0030546	IGF1 HGF CXCL12 ANGPTL3 IL33 PDGFC SEMA3D COLEC10 GDF2
0.0758577	2	25	12.8428	Transforming growth factor beta binding	http://amigo.geneontology.org/amigo/term/GO:0050431	TGFBR3 TSKU
0.0790184	3	74	6.50818	Monocarboxylic acid binding	http://amigo.geneontology.org/amigo/term/GO:0033293	ACACB LRAT FABP1
0.0801945	7	391	2.87403	Peptide binding	http://amigo.geneontology.org/amigo/term/GO:0042277	GHR BCHE SORL1 ENPEP PIK3R1 AVPR1A ANG
0.0812512	14	1139	1.97322	Protein dimerization activity	http://amigo.geneontology.org/amigo/term/GO:0046983	ST6GAL1 GHR KYNU TCF21 GRHPR PDGFC PIK3R1 NADK2 CBS HAND2 ATOH8 AGXT DPYD ANG
0.0840796	4	143	4.4905	Lipase activity	http://amigo.geneontology.org/amigo/term/GO:0016298	PNPLA7 LIPC ABHD15 LCAT
0.0840796	6	306	3.14775	Carbohydrate binding	http://amigo.geneontology.org/amigo/term/GO:0030246	FCN1 PTPRB MBL2 CLEC1B COLEC10 PPP1R3B
0.0912402	3	80	6.02007	Carbon-oxygen lyase activity	http://amigo.geneontology.org/amigo/term/GO:0016835	FAHD2A ECHDC3 CBS
0.0944994	1	3	53.5117	3-hydroxybutyrate dehydrogenase activity	http://amigo.geneontology.org/amigo/term/GO:0003858	BDH1
0.0944994	1	3	53.5117	3-methyl-2-oxobutanoate dehydrogenase (2-methylpropanoyl-transferring) activity	http://amigo.geneontology.org/amigo/term/GO:0003863	BCKDHB
0.0944994	1	3	53.5117	Alcohol sulfotransferase activity	http://amigo.geneontology.org/amigo/term/GO:0004027	SULT2A1
0.0944994	1	3	53.5117	Cholinesterase activity	http://amigo.geneontology.org/amigo/term/GO:0004104	BCHE
0.0944994	1	3	53.5117	Phenylalanine 4-monooxygenase activity	http://amigo.geneontology.org/amigo/term/GO:0004505	PAH
0.0944994	2	30	10.7023	Triglyceride lipase activity	http://amigo.geneontology.org/amigo/term/GO:0004806	LIPC LCAT
0.0944994	1	3	53.5117	Vitamin E binding	http://amigo.geneontology.org/amigo/term/GO:0008431	TTPA
0.0944994	1	3	53.5117	Cupric reductase activity	http://amigo.geneontology.org/amigo/term/GO:0008823	STEAP4
0.0944994	1	3	53.5117	Growth hormone-releasing hormone receptor activity	http://amigo.geneontology.org/amigo/term/GO:0016520	TAPT1
0.0944994	11	849	2.07996	Hydrolase activity, acting on ester bonds	http://amigo.geneontology.org/amigo/term/GO:0016788	BCHE DUSP1 RCL1 PTPRB PNPLA7 G6PC1 PPM1K LIPC ABHD15 LCAT ANG
0.0944994	1	3	53.5117	Hydrolase activity, acting on acid carbon-carbon bonds	http://amigo.geneontology.org/amigo/term/GO:0016822	KYNU
0.0944994	1	3	53.5117	Hydrolase activity, acting on acid carbon-carbon bonds, in ketonic substances	http://amigo.geneontology.org/amigo/term/GO:0016823	KYNU
0.0944994	1	3	53.5117	Pantetheine hydrolase activity	http://amigo.geneontology.org/amigo/term/GO:0017159	VNN3
0.0944994	9	629	2.29701	Signaling receptor regulator activity	http://amigo.geneontology.org/amigo/term/GO:0030545	IGF1 HGF CXCL12 ANGPTL3 IL33 PDGFC SEMA3D COLEC10 GDF2
0.0944994	2	33	9.72941	Ubiquitin conjugating enzyme binding	http://amigo.geneontology.org/amigo/term/GO:0031624	RNF125 RNF144B
0.0944994	1	3	53.5117	Vasopressin receptor binding	http://amigo.geneontology.org/amigo/term/GO:0031893	AVPR1A
0.0944994	3	86	5.60007	Cargo receptor activity	http://amigo.geneontology.org/amigo/term/GO:0038024	CD5L SORL1 CD163
0.0944994	1	3	53.5117	Cholestenone 5-alpha-reductase activity	http://amigo.geneontology.org/amigo/term/GO:0047751	SRD5A1
0.0944994	1	3	53.5117	Ferric-chelate reductase (NADPH) activity	http://amigo.geneontology.org/amigo/term/GO:0052851	STEAP4
0.0944994	1	3	53.5117	Lipoprotein lipase activator activity	http://amigo.geneontology.org/amigo/term/GO:0060230	APOA5
0.0944994	1	3	53.5117	Nitric oxide binding	http://amigo.geneontology.org/amigo/term/GO:0070026	CBS
0.0944994	1	3	53.5117	Medium-chain-acyl-CoA dehydrogenase activity	http://amigo.geneontology.org/amigo/term/GO:0070991	ACADM
0.0944994	2	32	10.0335	Lipoprotein particle binding	http://amigo.geneontology.org/amigo/term/GO:0071813	SORL1 LIPC
0.0944994	2	32	10.0335	Protein-lipid complex binding	http://amigo.geneontology.org/amigo/term/GO:0071814	SORL1 LIPC
0.100087	3	92	5.23484	Alcohol binding	http://amigo.geneontology.org/amigo/term/GO:0043178	APOA5 LRAT GRAMD1C
0.105018	1	4	40.1338	3-oxo-5-alpha-steroid 4-dehydrogenase activity	http://amigo.geneontology.org/amigo/term/GO:0003865	SRD5A1
0.105018	1	4	40.1338	Acetyl-CoA carboxylase activity	http://amigo.geneontology.org/amigo/term/GO:0003989	ACACB
0.105018	1	4	40.1338	Glucose-6-phosphatase activity	http://amigo.geneontology.org/amigo/term/GO:0004346	G6PC1
0.105018	1	4	40.1338	Gamma-aminobutyric acid:sodium symporter activity	http://amigo.geneontology.org/amigo/term/GO:0005332	SLC6A12
0.105018	1	4	40.1338	Androgen binding	http://amigo.geneontology.org/amigo/term/GO:0005497	AR
0.105018	4	169	3.79965	Iron ion binding	http://amigo.geneontology.org/amigo/term/GO:0005506	SC5D BBOX1 PAH AGMO
0.105018	10	770	2.08487	Calcium ion binding	http://amigo.geneontology.org/amigo/term/GO:0005509	SLC25A13 EHD3 F9 SLC25A25 SNED1 MCC NRXN1 C1S CALN1 PROS1
0.105018	1	4	40.1338	Acyl carnitine transmembrane transporter activity	http://amigo.geneontology.org/amigo/term/GO:0015227	SLC25A47
0.105018	1	4	40.1338	Oxidoreductase activity, acting on other nitrogenous compounds as donors, cytochrome as acceptor	http://amigo.geneontology.org/amigo/term/GO:0016662	CBS
0.105018	2	39	8.23257	Hydrolase activity, hydrolyzing N-glycosyl compounds	http://amigo.geneontology.org/amigo/term/GO:0016799	IL1R1 IL18R1
0.105018	1	4	40.1338	Choline binding	http://amigo.geneontology.org/amigo/term/GO:0033265	BCHE
0.105018	1	4	40.1338	Steroid dehydrogenase activity, acting on the CH-CH group of donors	http://amigo.geneontology.org/amigo/term/GO:0033765	SRD5A1
0.105018	1	4	40.1338	13-prostaglandin reductase activity	http://amigo.geneontology.org/amigo/term/GO:0036132	ZADH2
0.105018	1	4	40.1338	Platelet-activating factor acetyltransferase activity	http://amigo.geneontology.org/amigo/term/GO:0047179	LCAT
0.105018	1	4	40.1338	15-oxoprostaglandin 13-oxidase activity	http://amigo.geneontology.org/amigo/term/GO:0047522	ZADH2
0.105018	1	4	40.1338	Propionate-CoA ligase activity	http://amigo.geneontology.org/amigo/term/GO:0050218	ACSM3
0.105018	1	4	40.1338	Sugar-terminal-phosphatase activity	http://amigo.geneontology.org/amigo/term/GO:0050309	G6PC1
0.105018	1	4	40.1338	Nitrite reductase (NO-forming) activity	http://amigo.geneontology.org/amigo/term/GO:0050421	CBS
0.105018	2	36	8.91862	FAD binding	http://amigo.geneontology.org/amigo/term/GO:0071949	KMO STEAP4
0.106846	3	101	4.76837	Cytokine receptor activity	http://amigo.geneontology.org/amigo/term/GO:0004896	GHR IL1R1 IL18R1
0.112436	1	5	32.107	L-ornithine transmembrane transporter activity	http://amigo.geneontology.org/amigo/term/GO:0000064	SLC7A2
0.112436	1	5	32.107	Nucleobase binding	http://amigo.geneontology.org/amigo/term/GO:0002054	DPYD
0.112436	1	5	32.107	Lipoprotein lipase activity	http://amigo.geneontology.org/amigo/term/GO:0004465	LIPC
0.112436	1	5	32.107	N,N-dimethylaniline monooxygenase activity	http://amigo.geneontology.org/amigo/term/GO:0004499	FMO2
0.112436	1	5	32.107	Pyruvate dehydrogenase (acetyl-transferring) kinase activity	http://amigo.geneontology.org/amigo/term/GO:0004740	PDK4
0.112436	10	811	1.97947	Lipid binding	http://amigo.geneontology.org/amigo/term/GO:0008289	OTC APOA5 LRAT INSIG2 TTPA FABP1 AR S1PR1 GRAMD1C ACBD4
0.112436	1	5	32.107	Biotin binding	http://amigo.geneontology.org/amigo/term/GO:0009374	ACACB
0.112436	1	5	32.107	L-lysine transmembrane transporter activity	http://amigo.geneontology.org/amigo/term/GO:0015189	SLC7A2
0.112436	1	5	32.107	Activin receptor activity, type I	http://amigo.geneontology.org/amigo/term/GO:0016361	ACVR1C
0.112436	1	5	32.107	Oxidoreductase activity, acting on metal ions, NAD or NADP as acceptor	http://amigo.geneontology.org/amigo/term/GO:0016723	STEAP4
0.112436	1	5	32.107	Apolipoprotein A-I binding	http://amigo.geneontology.org/amigo/term/GO:0034186	LCAT
0.112436	1	5	32.107	Enone reductase activity	http://amigo.geneontology.org/amigo/term/GO:0035671	SRD5A1
0.112436	1	5	32.107	Nodal binding	http://amigo.geneontology.org/amigo/term/GO:0038100	ACVR1C
0.112436	1	5	32.107	ErbB-3 class receptor binding	http://amigo.geneontology.org/amigo/term/GO:0043125	PIK3R1
0.112436	1	5	32.107	Insulin binding	http://amigo.geneontology.org/amigo/term/GO:0043559	PIK3R1
0.112436	1	5	32.107	Glycine N-acyltransferase activity	http://amigo.geneontology.org/amigo/term/GO:0047961	GLYAT
0.112436	1	5	32.107	Steroid sulfotransferase activity	http://amigo.geneontology.org/amigo/term/GO:0050294	SULT2A1
0.112436	1	5	32.107	Neuroligin family protein binding	http://amigo.geneontology.org/amigo/term/GO:0097109	NRXN1
0.112436	1	5	32.107	Nitrite reductase activity	http://amigo.geneontology.org/amigo/term/GO:0098809	CBS
0.116262	2	45	7.1349	Ubiquitin-like protein conjugating enzyme binding	http://amigo.geneontology.org/amigo/term/GO:0044390	RNF125 RNF144B
0.118572	8	596	2.15484	Transcription factor binding	http://amigo.geneontology.org/amigo/term/GO:0008134	CREM TCF21 INSIG2 PIK3R1 NFIA HAND2 ATOH8 AR
0.118572	2	46	6.97979	Oxidoreductase activity, acting on the aldehyde or oxo group of donors	http://amigo.geneontology.org/amigo/term/GO:0016903	BCKDHB ALDH2
0.118572	2	46	6.97979	Lipid transfer activity	http://amigo.geneontology.org/amigo/term/GO:0120013	TTPA GRAMD1C
0.120887	1	6	26.7559	Ferric-chelate reductase activity	http://amigo.geneontology.org/amigo/term/GO:0000293	STEAP4
0.120887	1	6	26.7559	Type 1 fibroblast growth factor receptor binding	http://amigo.geneontology.org/amigo/term/GO:0005105	NRXN1
0.120887	1	6	26.7559	Neurotrophin TRK receptor binding	http://amigo.geneontology.org/amigo/term/GO:0005167	PIK3R1
0.120887	1	6	26.7559	Neurotrophin TRKA receptor binding	http://amigo.geneontology.org/amigo/term/GO:0005168	PIK3R1
0.120887	1	6	26.7559	Calcium-dependent protein serine/threonine phosphatase regulator activity	http://amigo.geneontology.org/amigo/term/GO:0008597	RCAN1
0.120887	1	6	26.7559	Thyroid hormone transmembrane transporter activity	http://amigo.geneontology.org/amigo/term/GO:0015349	SLC16A10
0.120887	2	47	6.83129	Oxidoreductase activity, acting on paired donors, with incorporation or reduction of molecular oxygen, NAD(P)H as one donor, and incorporation of one atom of oxygen	http://amigo.geneontology.org/amigo/term/GO:0016709	FMO2 KMO
0.120887	1	6	26.7559	Short-chain carboxylesterase activity	http://amigo.geneontology.org/amigo/term/GO:0034338	ABHD15
0.120887	1	6	26.7559	Lipase binding	http://amigo.geneontology.org/amigo/term/GO:0035473	APOA5
0.120887	1	6	26.7559	Glyceraldehyde-3-phosphate dehydrogenase (NAD+) (non-phosphorylating) activity	http://amigo.geneontology.org/amigo/term/GO:0043878	ALDH2
0.120887	1	6	26.7559	Phosphatidylcholine-sterol O-acyltransferase activator activity	http://amigo.geneontology.org/amigo/term/GO:0060228	APOA5
0.120887	1	6	26.7559	L-arginine transmembrane transporter activity	http://amigo.geneontology.org/amigo/term/GO:0061459	SLC7A2
0.126814	2	50	6.42141	Cholesterol binding	http://amigo.geneontology.org/amigo/term/GO:0015485	APOA5 GRAMD1C
0.131449	1	7	22.9336	ATP-dependent peptidase activity	http://amigo.geneontology.org/amigo/term/GO:0004176	LONP2
0.131449	1	7	22.9336	Fatty-acyl-CoA synthase activity	http://amigo.geneontology.org/amigo/term/GO:0004321	ACSM3
0.131449	1	7	22.9336	Vasopressin receptor activity	http://amigo.geneontology.org/amigo/term/GO:0005000	AVPR1A
0.131449	1	7	22.9336	Type II transforming growth factor beta receptor binding	http://amigo.geneontology.org/amigo/term/GO:0005114	TGFBR3
0.131449	1	7	22.9336	Oxysterol binding	http://amigo.geneontology.org/amigo/term/GO:0008142	INSIG2
0.131449	1	7	22.9336	Gamma-aminobutyric acid transmembrane transporter activity	http://amigo.geneontology.org/amigo/term/GO:0015185	SLC6A12
0.131449	1	7	22.9336	CoA carboxylase activity	http://amigo.geneontology.org/amigo/term/GO:0016421	ACACB
0.131449	1	7	22.9336	Oxidoreductase activity, acting on other nitrogenous compounds as donors	http://amigo.geneontology.org/amigo/term/GO:0016661	CBS
0.131449	1	7	22.9336	Oxidoreductase activity, acting on paired donors, with oxidation of a pair of donors resulting in the reduction of molecular oxygen to two molecules of water	http://amigo.geneontology.org/amigo/term/GO:0016717	SC5D
0.131449	2	52	6.17443	Chemoattractant activity	http://amigo.geneontology.org/amigo/term/GO:0042056	HGF COLEC10
0.140934	2	55	5.83764	Scavenger receptor activity	http://amigo.geneontology.org/amigo/term/GO:0005044	CD5L CD163
0.142996	1	8	20.0669	Ferroxidase activity	http://amigo.geneontology.org/amigo/term/GO:0004322	CP
0.142996	1	8	20.0669	Arginine transmembrane transporter activity	http://amigo.geneontology.org/amigo/term/GO:0015181	SLC7A2
0.142996	1	8	20.0669	Oxidoreductase activity, acting on metal ions, oxygen as acceptor	http://amigo.geneontology.org/amigo/term/GO:0016724	CP
0.142996	1	8	20.0669	Ligase activity, forming carbon-carbon bonds	http://amigo.geneontology.org/amigo/term/GO:0016885	ACACB
0.142996	1	8	20.0669	Medium-chain fatty acid-CoA ligase activity	http://amigo.geneontology.org/amigo/term/GO:0031956	ACSM3
0.142996	1	8	20.0669	Sphingosine-1-phosphate receptor activity	http://amigo.geneontology.org/amigo/term/GO:0038036	S1PR1
0.142996	1	8	20.0669	Protein antigen binding	http://amigo.geneontology.org/amigo/term/GO:1990405	PLG
0.14351	2	57	5.63281	L-amino acid transmembrane transporter activity	http://amigo.geneontology.org/amigo/term/GO:0015179	SLC7A2 SLC25A13
0.144112	4	221	2.90561	Lyase activity	http://amigo.geneontology.org/amigo/term/GO:0016829	FAHD2A CTH ECHDC3 CBS
0.152617	1	9	17.8372	1-alkyl-2-acetylglycerophosphocholine esterase activity	http://amigo.geneontology.org/amigo/term/GO:0003847	LCAT
0.152617	5	327	2.45467	Cytokine receptor binding	http://amigo.geneontology.org/amigo/term/GO:0005126	TGFBR3 CXCL12 SOCS2 IL33 PIK3R1
0.152617	1	9	17.8372	L-aspartate transmembrane transporter activity	http://amigo.geneontology.org/amigo/term/GO:0015183	SLC25A13
0.152617	1	9	17.8372	NAD(P)H oxidase H2O2-forming activity	http://amigo.geneontology.org/amigo/term/GO:0016174	KMO
0.152617	1	9	17.8372	Oxidoreductase activity, acting on the aldehyde or oxo group of donors, disulfide as acceptor	http://amigo.geneontology.org/amigo/term/GO:0016624	BCKDHB
0.152617	1	9	17.8372	Activin-activated receptor activity	http://amigo.geneontology.org/amigo/term/GO:0017002	ACVR1C
0.152617	1	9	17.8372	Serine transmembrane transporter activity	http://amigo.geneontology.org/amigo/term/GO:0022889	SFXN2
0.155104	5	330	2.43235	Anion transmembrane transporter activity	http://amigo.geneontology.org/amigo/term/GO:0008509	SLC7A2 SLC25A13 SLC6A12 SLC25A25 SFXN2
0.15801	5	335	2.39605	G protein-coupled receptor binding	http://amigo.geneontology.org/amigo/term/GO:0001664	FCN1 CXCL12 RSPO3 AVPR1A S1PR1
0.15801	1	10	16.0535	Enoyl-CoA hydratase activity	http://amigo.geneontology.org/amigo/term/GO:0004300	ECHDC3
0.15801	1	10	16.0535	Growth hormone receptor binding	http://amigo.geneontology.org/amigo/term/GO:0005131	SOCS2
0.15801	2	63	5.09636	Copper ion binding	http://amigo.geneontology.org/amigo/term/GO:0005507	CP ANG
0.15801	1	10	16.0535	CAMP response element binding protein binding	http://amigo.geneontology.org/amigo/term/GO:0008140	CREM
0.15801	1	10	16.0535	Aromatic amino acid transmembrane transporter activity	http://amigo.geneontology.org/amigo/term/GO:0015173	SLC16A10
0.15801	1	10	16.0535	Phosphatidylinositol 3-kinase regulatory subunit binding	http://amigo.geneontology.org/amigo/term/GO:0036312	PIK3R1
0.15801	1	10	16.0535	Butyrate-CoA ligase activity	http://amigo.geneontology.org/amigo/term/GO:0047760	ACSM3
0.15801	1	10	16.0535	3 -phosphoadenosine 5 -phosphosulfate binding	http://amigo.geneontology.org/amigo/term/GO:0050656	SULT2A1
0.15801	1	10	16.0535	Phosphatidylserine 1-acylhydrolase activity	http://amigo.geneontology.org/amigo/term/GO:0052739	LIPC
0.15801	1	10	16.0535	1-acyl-2-lysophosphatidylserine acylhydrolase activity	http://amigo.geneontology.org/amigo/term/GO:0052740	LIPC
0.15801	1	10	16.0535	Glycogen binding	http://amigo.geneontology.org/amigo/term/GO:2001069	PPP1R3B
0.161517	3	145	3.32142	Growth factor receptor binding	http://amigo.geneontology.org/amigo/term/GO:0070851	IL1R1 PDGFC NRXN1
0.167391	1	11	14.5941	Acyl-CoA dehydrogenase activity	http://amigo.geneontology.org/amigo/term/GO:0003995	ACADM
0.167391	1	11	14.5941	Alcohol dehydrogenase (NAD+) activity	http://amigo.geneontology.org/amigo/term/GO:0004022
0.167391	1	11	14.5941	Phospholipase A1 activity	http://amigo.geneontology.org/amigo/term/GO:0008970	LIPC
0.167391	1	11	14.5941	Insulin receptor substrate binding	http://amigo.geneontology.org/amigo/term/GO:0043560	PIK3R1
0.167391	1	11	14.5941	Sugar-phosphatase activity	http://amigo.geneontology.org/amigo/term/GO:0050308	G6PC1
0.167391	1	11	14.5941	Monocarboxylate:sodium symporter activity	http://amigo.geneontology.org/amigo/term/GO:0140161	SLC6A12
0.168591	2	68	4.72162	O-acyltransferase activity	http://amigo.geneontology.org/amigo/term/GO:0008374	LRAT LCAT
0.173659	3	152	3.16846	Integrin binding	http://amigo.geneontology.org/amigo/term/GO:0005178	IGF1 CXCL12 ANGPTL3
0.174163	1	12	13.3779	Minor groove of adenine-thymine-rich DNA binding	http://amigo.geneontology.org/amigo/term/GO:0003680	HAND2
0.174163	1	12	13.3779	Phospholipase inhibitor activity	http://amigo.geneontology.org/amigo/term/GO:0004859	ANGPTL3
0.174163	1	12	13.3779	Transforming growth factor beta-activated receptor activity	http://amigo.geneontology.org/amigo/term/GO:0005024	TGFBR3
0.174163	1	12	13.3779	Neurotrophin receptor binding	http://amigo.geneontology.org/amigo/term/GO:0005165	PIK3R1
0.174163	1	12	13.3779	ATP transmembrane transporter activity	http://amigo.geneontology.org/amigo/term/GO:0005347	SLC25A25
0.174163	1	12	13.3779	Carbohydrate phosphatase activity	http://amigo.geneontology.org/amigo/term/GO:0019203	G6PC1
0.174163	1	12	13.3779	Bile acid binding	http://amigo.geneontology.org/amigo/term/GO:0032052	FABP1
0.174163	2	71	4.52212	Signaling adaptor activity	http://amigo.geneontology.org/amigo/term/GO:0035591	SOCS2 PIK3R1
0.176794	3	156	3.08722	Hydrolase activity, acting on glycosyl bonds	http://amigo.geneontology.org/amigo/term/GO:0016798	IL1R1 IL18R1 GNE
0.176794	2	72	4.45931	Monosaccharide binding	http://amigo.geneontology.org/amigo/term/GO:0048029	MBL2 COLEC10
0.176869	1	13	12.3489	3-hydroxyacyl-CoA dehydrogenase activity	http://amigo.geneontology.org/amigo/term/GO:0003857	HADH
0.176869	1	13	12.3489	Transmembrane receptor protein tyrosine kinase adaptor activity	http://amigo.geneontology.org/amigo/term/GO:0005068	PIK3R1
0.176869	8	711	1.8063	Peptidase activity	http://amigo.geneontology.org/amigo/term/GO:0008233	HGF CD5L F9 LONP2 PLG ENPEP NAALADL2 C1S
0.176869	2	73	4.39822	Metalloexopeptidase activity	http://amigo.geneontology.org/amigo/term/GO:0008235	ENPEP NAALADL2
0.176869	1	13	12.3489	Protein tyrosine/threonine phosphatase activity	http://amigo.geneontology.org/amigo/term/GO:0008330	DUSP1
0.176869	1	13	12.3489	Secondary active monocarboxylate transmembrane transporter activity	http://amigo.geneontology.org/amigo/term/GO:0015355	SLC6A12
0.176869	4	254	2.52811	Acyltransferase activity, transferring groups other than amino-acyl groups	http://amigo.geneontology.org/amigo/term/GO:0016747	ACSM3 LRAT GLYAT LCAT
0.176869	2	73	4.39822	Hydrolase activity, acting on carbon-nitrogen (but not peptide) bonds, in linear amides	http://amigo.geneontology.org/amigo/term/GO:0016811	VNN3 SIRT3
0.176869	1	13	12.3489	Alcohol dehydrogenase [NAD(P)+] activity	http://amigo.geneontology.org/amigo/term/GO:0018455
0.176869	2	73	4.39822	Iron-sulfur cluster binding	http://amigo.geneontology.org/amigo/term/GO:0051536	ABAT DPYD
0.176869	2	73	4.39822	Metal cluster binding	http://amigo.geneontology.org/amigo/term/GO:0051540	ABAT DPYD
0.179625	3	161	2.99134	Lipid transporter activity	http://amigo.geneontology.org/amigo/term/GO:0005319	TTPA FABP1 GRAMD1C
0.185835	13	1364	1.53003	Transporter activity	http://amigo.geneontology.org/amigo/term/GO:0005215	SLC7A2 SLC25A13 SLC6A12 SLC16A10 SLC25A16 TTPA SLC25A47 SLC25A25 SFXN2 NIPAL1 FABP1 CYB5A GRAMD1C
0.185835	1	14	11.4668	Amino acid:sodium symporter activity	http://amigo.geneontology.org/amigo/term/GO:0005283	SLC6A12
0.185835	1	14	11.4668	L-glutamate transmembrane transporter activity	http://amigo.geneontology.org/amigo/term/GO:0005313	SLC25A13
0.185835	1	14	11.4668	Racemase and epimerase activity, acting on carbohydrates and derivatives	http://amigo.geneontology.org/amigo/term/GO:0016857	GNE
0.196819	1	15	10.7023	Low-density lipoprotein particle receptor activity	http://amigo.geneontology.org/amigo/term/GO:0005041	SORL1
0.196819	1	15	10.7023	Bioactive lipid receptor activity	http://amigo.geneontology.org/amigo/term/GO:0045125	S1PR1
0.197518	3	170	2.83297	Protein phosphatase binding	http://amigo.geneontology.org/amigo/term/GO:0019903	GHR PIK3R1 PPP1R3B

## Sheet: Reactome_2016_table
Term	P-value	Adjusted P-value	Genes
Metabolism Homo sapiens R-HSA-1430728	2.7856e-15	9.88887e-13	DMGDH;PANK1;INSIG2;TAT;LCAT;PIK3R1;GLYAT;PPM1K;ACACB;LIPC;TDO2;ALDH2;CBS;AGMO;KYNU;PDK4;SC5D;LRAT;ST3GAL6;ACADM;BCO2;HADH;SULT2A1;CYB5A;BCHE;G6PC;PNPLA7;SRD5A1;ADHFE1;BCKDHB;SLC6A12;BBOX1;FMO2;CMBL;KMO;APOA5;SLC25A16;FABP1;GRHPR;BDH1;PAH;CTH;DPYD;IDO2;AGXT;SLC25A13;RAPGEF4;OTC	contains 48 genes
Metabolism of amino acids and derivatives Homo sapiens R-HSA-71291	2.03687e-08	3.61545e-06	TAT;BCKDHB;SLC6A12;BBOX1;PPM1K;KMO;GRHPR;TDO2;CBS;PAH;KYNU;CTH;IDO2;AGXT;OTC
Histidine, lysine, phenylalanine, tyrosine, proline and tryptophan catabolism Homo sapiens R-HSA-6788656	4.58402e-07	5.42442e-05	TDO2;TAT;KYNU;PAH;KMO;IDO2
Tryptophan catabolism Homo sapiens R-HSA-71240	8.17756e-07	7.25758e-05	TDO2;KYNU;KMO;IDO2
Metabolism of lipids and lipoproteins Homo sapiens R-HSA-556833	5.46875e-06	0.000388281	DMGDH;BCHE;PNPLA7;INSIG2;SRD5A1;LCAT;PIK3R1;ACACB;APOA5;FABP1;LIPC;BDH1;AGMO;SC5D;ACADM;HADH;SULT2A1
Fatty acid, triacylglycerol, and ketone body metabolism Homo sapiens R-HSA-535734	0.000179637	0.0106285	FABP1;BDH1;AGMO;ACADM;HADH;ACACB;APOA5;SULT2A1
Complement cascade Homo sapiens R-HSA-166658	0.000281181	0.0142599	FCN1;COLEC10;C1S;PROS1;MBL2
Beta oxidation of octanoyl-CoA to hexanoyl-CoA Homo sapiens R-HSA-77348	0.000507539	0.0200196	ACADM;HADH
Beta oxidation of decanoyl-CoA to octanoyl-CoA-CoA Homo sapiens R-HSA-77346	0.000507539	0.0200196	ACADM;HADH
Branched-chain amino acid catabolism Homo sapiens R-HSA-70895	0.000582442	0.0205077	BCKDHB;BBOX1;PPM1K
Metabolism of vitamins and cofactors Homo sapiens R-HSA-196854	0.000715324	0.0205077	SLC25A16;CYB5A;PANK1;LRAT;BCO2;ACACB
Glyoxylate metabolism and glycine degradation Homo sapiens R-HSA-389661	0.000748492	0.0205077	GRHPR;BCKDHB;AGXT
Lectin pathway of complement activation Homo sapiens R-HSA-166662	0.000757713	0.0205077	FCN1;MBL2
Initial triggering of complement Homo sapiens R-HSA-166663	0.000808755	0.0205077	FCN1;COLEC10;C1S;MBL2
Neurotransmitter Clearance In The Synaptic Cleft Homo sapiens R-HSA-112311	0.00140108	0.0264824	BCHE;ALDH2
mitochondrial fatty acid beta-oxidation of saturated fatty acids Homo sapiens R-HSA-77286	0.00140108	0.0264824	ACADM;HADH
Coenzyme A biosynthesis Homo sapiens R-HSA-196783	0.00140108	0.0264824	SLC25A16;PANK1
Metabolism of ingested SeMet, Sec, MeSec into H2Se Homo sapiens R-HSA-2408508	0.00140108	0.0264824	CBS;CTH
Amino acid transport across the plasma membrane Homo sapiens R-HSA-352230	0.00141737	0.0264824	SLC6A12;SLC16A10;SLC7A2
Sialic acid metabolism Homo sapiens R-HSA-4085001	0.00170241	0.0286683	ST6GAL1;ST3GAL6;GNE
Lipid digestion, mobilization, and transport Homo sapiens R-HSA-73923	0.00172328	0.0286683	FABP1;LIPC;LCAT;APOA5
Transport of gamma-carboxylated protein precursors from the endoplasmic reticulum to the Golgi apparatus Homo sapiens R-HSA-159763	0.00179289	0.0286683	F9;PROS1
Lipoprotein metabolism Homo sapiens R-HSA-174824	0.00185738	0.0286683	LIPC;LCAT;APOA5
Removal of aminoterminal propeptides from gamma-carboxylated proteins Homo sapiens R-HSA-159782	0.00223055	0.0316737	F9;PROS1
Gamma-carboxylation of protein precursors Homo sapiens R-HSA-159740	0.00223055	0.0316737	F9;PROS1
Platelet activation, signaling and aggregation Homo sapiens R-HSA-76002	0.00241483	0.0329717	PROS1;HGF;PLG;PIK3R1;IGF1;CLEC1B;RAPGEF4
Interleukin-7 signaling Homo sapiens R-HSA-1266695	0.00271338	0.0332155	HGF;PIK3R1
Gamma-carboxylation, transport, and amino-terminal cleavage of proteins Homo sapiens R-HSA-159854	0.00271338	0.0332155	F9;PROS1
Phenylalanine and tyrosine catabolism Homo sapiens R-HSA-71182	0.00271338	0.0332155	TAT;PAH
Vitamin B5 (pantothenate) metabolism Homo sapiens R-HSA-199220	0.00324072	0.0383485	SLC25A16;PANK1
